# Supplementary material for: Evaluating the rumen microbial community of genetically divergent spring-calving dairy cows grazing grass-only or grass-clover swards at different stages of the grazing season
Source: Front Microbiol. 2025 Nov 6;16:1642486. doi: 10.3389/fmicb.2025.1642486 (PMC12633751; doi:10.3389/fmicb.2025.1642486)
Supplement: Supplementary file 1 [file Table_1.xlsx]

## Sheet: Table S1
Supplementary Table 1. Statistical Summary of Bacterial Genera
This table summarises relative abundance and results of various analysis to identify differences or associations between genitically divergent dairy cows (High or Low Economic Breeding Index; EBI) grazing grass-only (GO) and grass-clover (GC) across spring, summer and autumn.
A = principle axis, W = ANCOM-BC test statistic, SA = sensitivity analysis
		Relative Abundance							PCoA Spearman Corelations				ANCOM-BC
		Mean	Spring		Summer		Autumn						Low EBI - High EBI			GC - GO			Summer - Spring			Autumn - Spring			Autumn - Summer
Phylum	Genus		GO	GC	GO	GC	GO	GC	A1	p_adjBH	A2	p_adjBH	W	p_adjBH	SA	W	p_adjBH	SA	W	p_adjBH	SA	W	p_adjBH	SA	W	p_adjBH	SA
Bacteroidota	Prevotella	32.2689	29.3391	44.5192	30.383	37.063	34.6606	17.6483	-0.142762	0.403215	-0.946102	5.95988e-31	-1.90106	0.567018	FAIL	0.186945	0.994985	PASS	-0.0669598	1	PASS	-1.71724	1	FAIL	-1.6163	1	FAIL
Actinobacteriota	Olsenella	10.98	5.39067	3.44019	11.7072	13.5896	15.9052	15.847	0.79309	6.9356e-14	0.283457	0.056963	-0.0929038	1	PASS	0.463519	0.828791	PASS	4.94255	3.15256e-05	PASS	4.76295	3.15256e-05	PASS	0.32888	1	PASS
Firmicutes	Christensenellaceae_R_7_group	9.8576	2.9388	4.73412	8.31712	8.83737	12.0877	22.2305	0.947438	4.0875e-31	0.282246	0.0581064	0.518166	0.981513	PASS	2.64052	0.0428839	PASS	3.78367	0.00092961	PASS	5.88251	9.31901e-07	PASS	1.9901	0.0901502	FAIL
Firmicutes	Kandleria	6.35403	7.54035	6.58509	13.4882	7.17949	2.42169	0.90939	-0.606555	7.12371e-07	-0.22601	0.148971	0.634852	0.964897	PASS	-2.10517	0.112874	PASS	0.188508	1	PASS	-5.92057	8.03985e-07	PASS	-5.19433	6.42889e-06	PASS
Firmicutes	NK4A214_group	5.43044	1.56207	2.20847	4.1749	6.52835	6.17189	11.937	0.912118	1.64147e-24	0.298862	0.0429109	-0.259254	1	PASS	3.21711	0.0138578	PASS	5.0335	1.16977e-05	PASS	6.33955	1.56238e-07	PASS	1.48635	0.251488	FAIL
Firmicutes	Erysipelotrichaceae_UCG_002	4.95328	20.333	5.69354	2.6849	0.0130539	0.99088	0.00432965	-0.84632	1.92181e-17	0.0195651	0.928808	1.12827	0.777555	PASS	-5.23205	0.00029228	PASS	-4.77018	0.000116651	PASS	-4.64671	0.000116651	PASS	0.646103	0.92337	PASS
Bacteroidota	Prevotella_7	3.31259	10.8892	4.41644	2.85403	0.206233	1.49019	0.0195131	-0.948397	4.0875e-31	-0.231137	0.14043	0.458157	1	PASS	-4.31474	0.00144336	PASS	-5.36637	4.21604e-06	PASS	-7.28698	6.15786e-09	PASS	-1.66174	0.180591	FAIL
Bacteroidota	Prevotellaceae_UCG_001	2.00828	2.1207	2.03369	2.60013	1.7704	1.96635	1.5584	0.000584502	0.998074	-0.452781	0.000760931	-0.593987	0.964897	PASS	-1.08741	0.463757	PASS	0.436667	1	PASS	-1.22496	1	PASS	-1.50067	1	FAIL
Firmicutes	Succiniclasticum	1.86874	1.15659	2.65182	0.586835	0.892414	2.59643	3.32837	0.13164	0.444706	-0.130387	0.449944	-1.07421	0.778618	PASS	2.13105	0.109513	PASS	-2.70391	0.023424	PASS	1.10069	0.486668	PASS	3.68909	0.00252579	PASS
Firmicutes	Butyrivibrio	1.82249	0.941537	1.45192	2.92708	2.3142	1.52815	1.77203	0.354083	0.0134913	-0.168107	0.31381	0.0551326	1	PASS	0.760234	0.623071	PASS	3.69536	0.00247532	PASS	0.785289	0.769503	PASS	-2.16745	0.0902921	PASS
Firmicutes	Lachnospiraceae_NK3A20_group	1.49693	1.3188	1.42082	1.51836	1.54317	1.1078	2.07264	0.269584	0.0729781	0.288037	0.0525012	0.599845	0.964897	PASS	1.13846	0.438831	PASS	0.0212403	1	PASS	-0.875748	1	PASS	-0.752241	1	PASS
Firmicutes	Ruminococcus	1.48351	1.91632	2.42016	1.1213	1.51763	0.951843	0.97378	-0.360537	0.0119607	-0.313693	0.032093	0.60848	0.964897	PASS	0.746306	0.627212	PASS	-2.97515	0.0110575	PASS	-4.46757	0.000181498	PASS	-1.71585	0.161197	FAIL
Firmicutes	Acetitomaculum	1.34736	0.720097	0.949096	1.15961	1.17148	1.61777	2.46611	0.793933	6.78944e-14	0.267567	0.0751541	1.00892	0.806936	PASS	1.97411	0.141351	FAIL	1.41394	0.365877	PASS	2.73917	0.0425983	PASS	1.2753	0.365877	FAIL
Firmicutes	Eubacterium_cellulosolvens_group	1.10045	1.5304	1.46319	1.48591	0.889893	0.872494	0.360851	-0.662158	2.48011e-08	-0.268871	0.0735925	0.966779	0.806936	PASS	-2.3766	0.0690468	PASS	-2.07983	0.0736872	FAIL	-5.3423	7.37273e-06	PASS	-3.05914	0.00868847	PASS
Bacteroidota	Rikenellaceae_RC9_gut_group	1.05381	0.503288	0.552248	1.21354	1.26164	1.25784	1.5343	0.633628	1.49091e-07	-0.0520839	0.791241	-1.64973	0.572764	PASS	0.793761	0.616008	PASS	4.00859	0.000883067	PASS	2.68506	0.0246382	PASS	-0.504971	1	PASS
Firmicutes	Ruminococcus_gauvreauii_group	1.01995	0.568972	0.56708	0.789317	0.677713	1.56808	1.94853	0.663125	2.41718e-08	0.47984	0.000281564	1.27566	0.714748	PASS	0.156893	1	PASS	0.864074	0.691017	PASS	3.13342	0.0139932	PASS	2.15697	0.092529	PASS
Firmicutes	Saccharofermentans	0.950931	0.665236	0.974219	0.947427	1.00268	0.983014	1.13301	0.168838	0.313441	-0.094251	0.612061	-0.188913	1	PASS	1.1551	0.435507	PASS	0.735522	1	PASS	0.299561	1	PASS	-0.292763	1	PASS
Firmicutes	Oribacterium	0.865089	0.59569	0.813484	1.12072	1.28013	0.629333	0.751179	0.220181	0.160883	-0.22517	0.150395	-0.574235	0.970951	PASS	1.66554	0.234923	FAIL	2.86948	0.0263742	PASS	-0.497947	1	PASS	-2.65952	0.0263742	PASS
Firmicutes	Colidextribacter	0.792654	0.564683	1.44178	0.82575	1.20881	0.529332	0.185573	-0.330887	0.0239028	-0.35671	0.0128047	0.805233	0.892713	PASS	-0.183134	0.994985	PASS	0.521157	1	PASS	-3.37875	0.00334989	PASS	-3.55388	0.00334989	PASS
Bacteroidota	Prevotellaceae_UCG_003	0.702511	0.309553	0.438924	0.756455	0.84927	1.07817	0.782701	0.571852	5.15014e-06	-0.263924	0.080628	-1.78855	0.572764	PASS	0.363678	0.898939	PASS	3.0783	0.00899191	PASS	3.04726	0.00899191	PASS	0.166059	1	PASS
Firmicutes	Shuttleworthia	0.660611	0.868011	1.44643	0.635257	0.410875	0.409845	0.193252	-0.658762	3.06857e-08	-0.24022	0.120339	0.530439	0.981513	PASS	-0.832169	0.608154	PASS	-2.53128	0.0245998	PASS	-4.96725	2.98797e-05	PASS	-2.61148	0.0245998	PASS
Firmicutes	Mogibacterium	0.592995	0.156098	0.224871	0.543893	0.837106	0.616113	1.17989	0.857435	2.69766e-18	0.28918	0.0515326	0.338798	1	PASS	3.38268	0.0112332	PASS	5.76562	1.46444e-06	PASS	5.29385	4.42506e-06	PASS	0.202815	1	PASS
Patescibacteria	Candidatus_Saccharimonas	0.547954	0.330266	0.481754	0.281782	0.496583	0.775146	0.922192	0.546563	1.69244e-05	0.0706636	0.704208	1.13174	0.777555	PASS	1.588	0.25822	PASS	-0.12419	1	PASS	2.28687	0.0788828	PASS	2.22474	0.0788828	PASS
Firmicutes	Pseudobutyrivibrio	0.53621	0.348653	0.687818	0.824106	0.571995	0.467554	0.317133	-0.304882	0.0382114	-0.415152	0.00271354	-0.369849	1	PASS	-0.444837	0.836669	PASS	1.22349	0.39914	PASS	-2.02253	0.125802	PASS	-2.76214	0.040024	PASS
Firmicutes	Eubacterium_ruminantium_group	0.53107	0.582554	0.91542	0.442282	0.439256	0.39218	0.414726	-0.458974	0.000613694	-0.196754	0.219534	0.0731242	1	PASS	1.11465	0.448085	PASS	-2.32269	0.0622981	PASS	-3.45551	0.00528679	PASS	-1.36047	0.315749	FAIL
Bacteroidota	Prevotellaceae_YAB2003_group	0.482274	1.27105	1.31569	0.15817	0.0581076	0.0837419	0.00688828	-0.795839	5.78398e-14	-0.516251	6.62022e-05	1.075	0.778618	PASS	-2.46812	0.0578811	PASS	-7.28727	3.07546e-09	PASS	-9.62374	9.55305e-13	PASS	-2.32793	0.0416399	PASS
Actinobacteriota	DNF00809	0.443717	0.159635	0.139745	0.501079	0.632181	0.602731	0.626931	0.80142	2.9407e-14	0.229102	0.142883	0.873032	0.849352	PASS	0.734805	0.630927	PASS	5.00884	2.56288e-05	PASS	4.25682	0.000189505	PASS	-0.191631	1	PASS
Firmicutes	Eubacterium_hallii_group	0.376026	0.103393	0.205009	0.335886	0.597485	0.5314	0.482984	0.51454	7.03256e-05	0.138536	0.419905	1.30486	0.712145	PASS	2.74724	0.0357443	PASS	4.65477	9.31645e-05	PASS	3.41954	0.00295481	PASS	-0.212183	1	PASS
Firmicutes	Selenomonas	0.355314	0.163142	0.479896	0.0931557	0.153594	0.440858	0.801238	0.260517	0.084858	-0.162327	0.335025	-0.810362	0.892713	PASS	3.88006	0.00389114	PASS	-2.20304	0.081283	PASS	2.03649	0.081283	PASS	4.03636	0.000804314	PASS
Firmicutes	Erysipelotrichaceae_UCG_009	0.351549	0.182645	0.120044	0.296663	0.351051	0.431385	0.727504	0.698534	1.52072e-09	0.560903	8.71595e-06	-0.124435	1	PASS	0.305188	0.936189	PASS	2.10371	0.104659	PASS	3.77209	0.00193072	PASS	1.58083	0.210383	FAIL
Bacteroidota	Prevotellaceae_NK3B31_group	0.325596	0.293983	0.605444	0.214236	0.210337	0.266431	0.363142	0.0691412	0.709715	-0.2488	0.103609	-0.643464	0.964897	PASS	1.43998	0.306708	PASS	-3.21667	0.010938	PASS	-2.13914	0.0964444	PASS	0.772288	0.782945	PASS
Firmicutes	Lachnospiraceae_XPB1014_group	0.25909	0.120027	0.245701	0.263276	0.339776	0.216651	0.369108	0.508011	8.98221e-05	-0.0360539	0.870238	-0.116991	1	PASS	3.28564	0.0125812	PASS	1.53347	1	FAIL	1.61053	1	FAIL	-0.0647087	1	PASS
Firmicutes	UCG_005	0.256452	0.103578	0.196407	0.260833	0.2442	0.223803	0.509894	0.465028	0.000498713	0.0607775	0.746944	-0.306317	1	PASS	2.74328	0.0357443	PASS	2.37971	0.0809684	PASS	2.21375	0.0809684	PASS	0.0874214	1	PASS
Firmicutes	Lachnospiraceae_AC2044_group	0.210695	0.130138	0.119148	0.230998	0.27014	0.262952	0.250795	0.27479	0.0670563	-0.128572	0.454714	-0.900517	0.826231	PASS	0.138523	1	PASS	1.89764	0.330958	FAIL	1.32047	0.507899	PASS	-0.371594	1	PASS
Firmicutes	probable_genus_10	0.192325	0.174086	0.143657	0.208828	0.243703	0.185339	0.198338	0.207521	0.191135	-0.188688	0.247681	0.310016	1	PASS	0.178009	0.994985	PASS	1.45948	1	PASS	0.285747	1	PASS	-0.946641	1	PASS
Firmicutes	Syntrophococcus	0.183559	0.595166	0.214399	0.127038	0.0504213	0.0662761	0.0480536	-0.611641	5.30906e-07	0.210104	0.185843	0.523444	0.981513	PASS	-2.22019	0.0905844	FAIL	-3.37356	0.00345968	FAIL	-4.4023	0.000237368	PASS	-1.19243	0.420376	PASS
Bacteroidota	unidentified_Bacteroidales_RF16_group	0.183335	0.120432	0.178384	0.200597	0.170057	0.209954	0.220587	0.366688	0.0104588	-0.172885	0.298346	0.0143795	1	PASS	-0.0609734	1	PASS	1.47936	1	FAIL	1.23377	1	FAIL	-0.083654	1	PASS
Firmicutes	Eubacterium_nodatum_group	0.177804	0.133286	0.0904253	0.198731	0.212691	0.179734	0.251955	0.271275	0.0708842	0.593244	1.57093e-06	0.613739	0.964897	PASS	-0.514736	0.794292	PASS	2.23793	0.152887	PASS	1.23996	0.582501	PASS	-0.675891	0.886798	PASS
Firmicutes	Family_XIII_AD3011_group	0.171522	0.0506562	0.0872737	0.218882	0.244298	0.154885	0.273138	0.657027	3.34668e-08	0.161939	0.335289	0.355231	1	PASS	2.02891	0.130422	PASS	5.03449	2.33099e-05	PASS	4.07335	0.000354933	PASS	-0.732877	0.824521	PASS
Firmicutes	FD2005	0.122311	0.107259	0.170239	0.128236	0.113422	0.0920246	0.122688	-0.381317	0.00697511	-0.329505	0.0243919	0.608819	0.964897	PASS	0.536848	0.78337	PASS	-0.359961	1	PASS	-2.47312	0.0869718	PASS	-1.97114	0.142056	FAIL
Firmicutes	UCG_001	0.121992	0.0863378	0.177532	0.157746	0.135626	0.12226	0.0524508	-0.307581	0.0363787	-0.360679	0.0119607	-0.447347	1	PASS	0.18976	0.994985	PASS	0.467365	1	PASS	-1.15505	1	FAIL	-1.35777	1	FAIL
Firmicutes	Lachnoclostridium	0.121917	0.136698	0.166248	0.0945035	0.122795	0.083922	0.127335	-0.109274	0.538041	-0.138821	0.419905	0.157225	1	PASS	1.45467	0.304689	PASS	-2.17005	0.0897445	PASS	-2.92496	0.0254939	PASS	-1.05738	0.520528	PASS
Firmicutes	Schwartzia	0.119264	0.154897	0.345517	0.0368462	0.043067	0.069875	0.0653842	-0.326738	0.0251677	-0.382626	0.00686258	0.146312	1	PASS	1.54465	0.273344	FAIL	-7.00878	1.63163e-08	FAIL	-4.78678	3.2958e-05	PASS	1.09401	0.492439	PASS
Firmicutes	Lachnospiraceae_NK4A136_group	0.113393	0.141467	0.130153	0.149058	0.103445	0.0977836	0.0584503	-0.433492	0.00146421	-0.301655	0.0406328	-0.933244	0.806936	PASS	-2.50102	0.0546467	FAIL	-1.13528	0.461141	PASS	-3.44689	0.00557699	PASS	-2.32963	0.061701	PASS
Actinobacteriota	Enterorhabdus	0.113007	0.0361596	0.0389516	0.141716	0.15575	0.166099	0.139367	0.783375	2.34737e-13	0.258835	0.0872907	0.512387	0.981513	PASS	1.15414	0.435507	PASS	5.14657	1.58525e-05	PASS	4.21053	0.000225991	PASS	-0.362587	1	PASS
Firmicutes	UCG_002	0.112011	0.0363135	0.0805712	0.124363	0.214392	0.0874666	0.128958	0.237471	0.126093	-0.172799	0.298346	-0.316439	1	PASS	2.36664	0.0703244	PASS	3.73464	0.00228513	PASS	0.594435	0.980336	PASS	-2.29979	0.066502	FAIL
Actinobacteriota	Atopobium	0.110247	0.0513297	0.0529192	0.12753	0.11506	0.109398	0.205248	0.666089	2.02159e-08	0.316245	0.0306299	-1.10993	0.777555	PASS	0.944985	0.535357	PASS	3.36992	0.0054495	PASS	3.21787	0.0054495	PASS	0.113007	1	PASS
Firmicutes	Moryella	0.10144	0.0923545	0.0885509	0.100012	0.0902158	0.0669164	0.170591	0.321584	0.0282131	-0.000396759	0.998074	-1.01282	0.806936	PASS	1.28564	0.379844	PASS	-0.546573	1	PASS	-0.521358	1	PASS	-0.0236925	1	PASS
Firmicutes	Anaerovorax	0.100462	0.0462421	0.057746	0.103077	0.141939	0.0893177	0.164451	0.484156	0.000238827	0.0196085	0.928808	-0.413664	1	PASS	1.5399	0.273344	FAIL	3.3682	0.00697544	PASS	1.9762	0.139641	FAIL	-0.83547	0.719011	PASS
Firmicutes	Lachnospiraceae_ND3007_group	0.0935396	0.043105	0.0618613	0.0964354	0.0911239	0.0891152	0.179597	0.644229	7.90296e-08	0.0673134	0.71962	-0.729761	0.937049	PASS	1.70473	0.22879	FAIL	2.09178	0.108318	PASS	3.128	0.0145957	PASS	0.764279	0.791645	PASS
Firmicutes	Anaerovibrio	0.0909626	0.0385466	0.0973739	0.0171913	0.0342478	0.105033	0.253383	0.320351	0.0285959	-0.0296366	0.891566	-0.136058	1	PASS	2.79827	0.0357443	PASS	-2.99695	0.0111494	FAIL	2.24578	0.0514088	PASS	4.8166	7.1508e-05	PASS
Firmicutes	Anaeroplasma	0.0897799	0.0313464	0.0978146	0.189851	0.106939	0.0701333	0.0425948	0.136985	0.420972	-0.364701	0.0109601	-0.612484	0.964897	PASS	-0.227785	0.984607	PASS	3.87352	0.0014205	PASS	-0.471926	1	PASS	-3.59234	0.00175524	PASS
Chloroflexi	Flexilinea	0.0877369	0.0098435	0.00739559	0.0620382	0.0724118	0.101833	0.272899	0.856929	2.69766e-18	0.297878	0.0430739	-1.10306	0.777555	PASS	0.976814	0.524194	PASS	5.33032	5.00765e-06	PASS	6.40714	1.86365e-07	PASS	1.72023	0.160898	PASS
Firmicutes	Family_XIII_UCG_001	0.0868453	0.05279	0.067883	0.0831978	0.111829	0.0739862	0.131385	0.554706	1.18505e-05	0.125099	0.472807	0.403228	1	PASS	1.66931	0.234923	FAIL	1.2989	1	FAIL	0.816928	1	PASS	-0.315375	1	PASS
Bacteroidota	SP3_e08	0.0851603	0.0174948	0.0358278	0.0935123	0.141956	0.0513364	0.170834	0.630326	1.74657e-07	-0.113347	0.518633	-1.78684	0.572764	PASS	3.46764	0.00986	FAIL	4.19236	0.00050656	PASS	2.84776	0.0161251	PASS	-0.930646	0.62917	PASS
Firmicutes	Streptococcus	0.077647	0.0296721	0.0332399	0.0666564	0.24812	0.0490571	0.0391366	0.160084	0.341137	0.0154192	0.945651	0.629937	0.964897	PASS	2.77801	0.0357443	FAIL	3.81128	0.00174072	PASS	-0.315356	1	PASS	-3.36437	0.00355791	PASS
Firmicutes	Solobacterium	0.0775154	0.1003	0.0466106	0.0679932	0.0635247	0.0653463	0.121318	0.0782234	0.674651	0.533239	3.17415e-05	1.37939	0.712145	PASS	-0.938582	0.535586	PASS	-0.532541	1	PASS	-0.199138	1	PASS	0.29501	1	PASS
Firmicutes	UCG_004	0.0752267	0.0434558	0.0379331	0.13008	0.0815844	0.0912007	0.0671059	0.0951735	0.608278	-0.145152	0.397405	-1.97709	0.538786	FAIL	-2.28141	0.0807086	FAIL	4.01189	0.000898793	PASS	1.72155	0.159645	PASS	-1.79895	0.159645	FAIL
Firmicutes	unidentified_Lachnospiraceae	0.0701951	0.0996991	0.140998	0.0750225	0.0305753	0.0350116	0.0398645	-0.653389	4.21202e-08	-0.173594	0.297702	-0.792192	0.892783	PASS	-1.34232	0.354543	PASS	-2.4735	0.0456638	FAIL	-3.22899	0.0123144	PASS	-0.888373	0.670132	FAIL
Desulfobacterota	Desulfovibrio	0.0701733	0.0269553	0.027494	0.0465141	0.0578395	0.107927	0.15431	0.628183	1.95597e-07	0.329016	0.0243919	-0.431424	1	PASS	0.289593	0.944932	PASS	1.16022	0.442946	FAIL	4.61536	0.00011223	PASS	2.87782	0.0146899	PASS
Proteobacteria	Succinivibrionaceae_UCG_001	0.0694741	0.304112	0.0991618	0.0016604	0	0.0119105	0	-0.625256	2.30898e-07	0.0617672	0.745074	-1.86344	0.572764	PASS	-2.74561	0.0546467	FAIL	-9.87133	3.14161e-07	PASS	-6.4005	3.16395e-05	PASS	4.19831	0.00137107	FAIL
Planctomycetota	p_1088_a5_gut_group	0.0639708	0.0204205	0.025769	0.0582604	0.0506598	0.0505136	0.178201	0.669844	1.58859e-08	0.204096	0.200452	0.217531	1	PASS	1.67302	0.234923	PASS	2.39662	0.052637	PASS	2.51523	0.052637	PASS	0.490367	1	PASS
Firmicutes	Lactobacillus	0.0634817	0.348477	0.00969749	0.0145557	0.00636304	0.00179729	0	-0.643071	8.25752e-08	0.0199304	0.928808	2.11776	0.465482	FAIL	-6.12062	7.58229e-05	FAIL	-2.80091	0.015156	FAIL	-5.16945	6.43799e-05	PASS	-3.00034	0.0137633	PASS
Firmicutes	unidentified_Eubacterium_coprostanoligenes_group	0.0604121	0.036614	0.0707375	0.0466496	0.0699742	0.0624741	0.0760234	0.0739023	0.691884	-0.0787066	0.674651	1.11486	0.777555	PASS	1.33892	0.354543	FAIL	0.242282	1	PASS	0.172074	1	PASS	-0.0404204	1	PASS
Spirochaetota	Treponema	0.0499734	0.0414034	0.0762853	0.0800786	0.0347565	0.0400654	0.0272513	0.00177644	0.998074	-0.508125	8.98221e-05	-1.35724	0.712145	PASS	-0.975063	0.524194	PASS	-0.0387071	1	PASS	-1.612	1	PASS	-1.53184	1	FAIL
Firmicutes	Defluviitaleaceae_UCG_011	0.045489	0.0268285	0.0369871	0.0494404	0.0397265	0.0418179	0.0781334	0.245675	0.108849	0.0809236	0.668227	-1.3154	0.712145	PASS	0.984937	0.524194	PASS	1.24026	1	PASS	1.04791	1	PASS	-0.0762947	1	PASS
Bacteroidota	unidentified_F082	0.0449541	0.0354002	0.0394231	0.0503982	0.0402174	0.0782727	0.0260131	0.145936	0.396717	-0.261396	0.0838764	-1.31801	0.712145	PASS	-1.37768	0.341732	PASS	1.28972	1	PASS	0.0560194	1	PASS	-0.842193	1	PASS
Patescibacteria	unidentified_Absconditabacteriales_(SR1)	0.0440716	0.031138	0.0392212	0.0286255	0.0519949	0.0822739	0.0311764	0.120229	0.495683	-0.197562	0.218824	-0.126008	1	PASS	-0.745017	0.627212	PASS	0.46505	1	PASS	1.48429	1	PASS	0.953918	1	PASS
Bacteroidota	Prevotellaceae_UCG_004	0.0422547	0.0497178	0.0549639	0.0558583	0.0266569	0.049041	0.0172901	-0.459377	0.000613667	-0.394593	0.0050794	-0.0398911	1	PASS	-1.77187	0.208572	PASS	-1.88166	0.171883	PASS	-2.54599	0.071749	PASS	-0.420142	1	FAIL
Firmicutes	Blautia	0.0412391	0.0255383	0.0450917	0.0318811	0.0353793	0.0397026	0.0698418	0.362021	0.011716	0.220989	0.160399	1.69542	0.572764	FAIL	1.70905	0.22879	FAIL	-0.833249	1	PASS	0.173047	1	PASS	0.72061	1	PASS
Firmicutes	Veillonellaceae_UCG_001	0.0411628	0.0315842	0.0613371	0.0226772	0.0221458	0.0321202	0.0771121	0.230655	0.140839	-0.0866812	0.644776	-1.42312	0.712145	PASS	2.57843	0.0488449	PASS	-2.70148	0.0241761	FAIL	0.625513	0.944345	PASS	3.01012	0.0207427	FAIL
Firmicutes	Papillibacter	0.0377502	0.00167716	0.00336852	0.0506948	0.0570231	0.0421593	0.0715786	0.624734	2.31889e-07	0.248165	0.104264	-1.09465	0.778618	PASS	0.653574	0.691483	FAIL	7.33964	2.2067e-08	PASS	6.68653	9.72182e-08	PASS	-0.369079	1	PASS
Firmicutes	Lachnospira	0.0376044	0.0132355	0.096976	0.0573564	0.0201395	0.0146668	0.0232524	-0.385176	0.00641863	-0.27126	0.0708842	-1.51708	0.669259	PASS	1.29629	0.379844	PASS	-0.330336	1	PASS	-0.503982	1	FAIL	-0.10754	1	FAIL
Firmicutes	Anaerorhabdus_furcosa_group	0.0366011	0.0118635	0.020574	0.022689	0.0514418	0.0376681	0.0753705	0.541106	2.18812e-05	0.0793424	0.674144	0.568577	0.970951	PASS	2.65723	0.0428839	PASS	1.94098	0.151948	FAIL	2.36044	0.115413	PASS	0.53602	1	PASS
Firmicutes	Lachnospiraceae_UCG_002	0.0347404	0.0100563	0.011365	0.0360254	0.0448747	0.031783	0.0743379	0.717419	3.02053e-10	0.302454	0.0401828	0.178303	1	PASS	0.995845	0.521604	FAIL	3.98043	0.00115838	PASS	3.67938	0.00149504	PASS	0.114708	1	PASS
Bacteroidota	Alloprevotella	0.0331333	0.0240911	0.0404668	0.0320422	0.0314366	0.0529894	0.0177736	-0.0809416	0.668227	-0.435124	0.00140004	-0.164022	1	PASS	-1.60105	0.257892	PASS	-0.799481	1	PASS	-1.30157	1	PASS	-0.556185	1	PASS
Bacteroidota	Prevotellaceae_Ga6A1_group	0.0307027	0.0263277	0.0611607	0.0323455	0.0218171	0.0250638	0.0175012	-0.158283	0.347259	-0.63177	1.63643e-07	-0.962867	0.806936	PASS	-1.14584	0.43837	PASS	-2.40358	0.0520643	FAIL	-3.20852	0.0118099	FAIL	-0.710198	0.849601	PASS
Firmicutes	Marvinbryantia	0.0296067	0.0197051	0.0321976	0.0289464	0.0326946	0.021421	0.0426753	0.378511	0.00751212	0.116368	0.506944	1.35397	0.712145	PASS	1.59426	0.25822	PASS	0.0306	1	PASS	-0.087968	1	PASS	-0.0989779	1	PASS
Firmicutes	Tyzzerella	0.0293305	0.0261212	0.0567858	0.0204573	0.0349341	0.0220717	0.015613	-0.147506	0.391862	-0.35495	0.0133016	0.108745	1	PASS	0.909886	0.550744	PASS	-1.36979	0.468715	PASS	-2.19776	0.172536	FAIL	-0.852087	0.703871	FAIL
Firmicutes	UCG_007	0.0289469	0	0.00811778	0.0177291	0.068472	0.0292763	0.0500864	0.551069	1.40167e-05	0.210727	0.185843	-0.094933	1	PASS	4.62452	0.00153214	FAIL	4.80415	0.000251262	PASS	4.00397	0.0011025	PASS	-0.389154	1	PASS
Firmicutes	Monoglobus	0.0274702	0.00180179	0.0021544	0.0089046	0.0127862	0.0469274	0.092247	0.759496	3.8226e-12	0.317534	0.0304351	-0.667713	0.964897	PASS	1.89748	0.168438	PASS	3.76683	0.00134929	PASS	6.4911	4.13901e-07	PASS	3.59813	0.00148195	PASS
Firmicutes	Listeria	0.0271714	0.086533	0.0315992	0.00557478	0.0196177	0.00489545	0.0148084	-0.0373276	0.866772	0.105976	0.554378	1.49571	0.673789	PASS	-0.445766	0.836669	PASS	0.333502	1	FAIL	-1.40757	0.451503	FAIL	-2.23619	0.177604	FAIL
Firmicutes	Lachnobacterium	0.0268213	0.0201328	0.0481403	0.0174094	0.0124319	0.0286829	0.0341305	0.0803473	0.669752	0.0500307	0.801013	2.91946	0.131805	FAIL	-0.274111	0.953742	FAIL	-2.34051	0.123959	FAIL	-0.775272	0.781224	PASS	1.25434	0.571906	FAIL
Firmicutes	Howardella	0.0252321	0.0294554	0.0423801	0.0198226	0.0199143	0.0148637	0.0249563	0.162319	0.335025	-0.124418	0.474864	2.61764	0.222386	FAIL	0.944321	0.535357	PASS	-2.77082	0.0197116	FAIL	-3.32223	0.00808566	PASS	-0.788347	0.766538	PASS
Firmicutes	Pseudoramibacter	0.0245669	0.0122667	0.0015272	0.0079873	0.00982283	0.0177846	0.098013	0.56474	7.43789e-06	0.429043	0.00169385	-1.49967	0.669259	PASS	4.36019	0.00165505	FAIL	-3.51859	0.00296915	FAIL	0.866104	0.692523	FAIL	3.90508	0.00192692	PASS
Firmicutes	Eubacterium_siraeum_group	0.0217166	0.0139106	0.0227649	0.0181337	0.0342188	0.0212026	0.0200691	0.0785521	0.674651	-0.114801	0.514401	-0.948819	0.806936	PASS	0.948822	0.535357	PASS	1.16695	1	PASS	-0.57213	1	PASS	-1.50242	1	PASS
Firmicutes	unidentified_RF39	0.0202358	0.00131024	0.00156467	0.0132163	0.0157795	0.0384561	0.0510881	0.770882	1.05678e-12	0.297042	0.043594	-0.989535	0.806936	PASS	0.0674291	1	PASS	3.18897	0.00812085	PASS	5.55875	1.71119e-05	PASS	2.43509	0.0358631	PASS
Firmicutes	CAG_352	0.019034	0.0144369	0.0324791	0.0188606	0.0349222	0.00993756	0.00356781	-0.0975367	0.595158	-0.408438	0.00331366	-1.67307	0.572764	PASS	1.78425	0.208572	PASS	-0.0664564	1	PASS	-2.33236	0.0990136	FAIL	-2.15568	0.0990136	PASS
Firmicutes	Erysipelotrichaceae_UCG_007	0.0178275	0.105135	0	0.0018298	0	0	0	-0.562362	8.25536e-06	0.34436	0.0173268	NA	1	PASS	NA	1	FAIL	NA	1	FAIL	NA	1	FAIL	NA	1	PASS
Fibrobacterota	Fibrobacter	0.0176369	0.0156122	0.0399113	0.00760838	0.00410095	0.0182677	0.0203209	-0.0438512	0.832364	-0.312482	0.0327949	0.132038	1	PASS	0.798381	0.616008	PASS	-4.05902	0.00125659	PASS	-1.53884	0.233589	PASS	2.18198	0.093777	FAIL
Firmicutes	Eubacterium_ventriosum_group	0.0162306	0.0163723	0.0145259	0.0108224	0.0182747	0.015776	0.0216126	0.0325703	0.886172	0.0013233	0.998074	-0.279893	1	PASS	0.726349	0.635421	PASS	-0.347013	1	PASS	-0.320166	1	PASS	0.0277208	1	PASS
Actinobacteriota	Denitrobacterium	0.015072	0.0256848	0.00380881	0.0275847	0.0171633	0.00978298	0.00640743	-0.0730508	0.695247	0.206348	0.193958	-0.508237	0.981513	PASS	-2.97928	0.0247986	PASS	1.09724	0.490742	FAIL	-1.4535	0.40332	PASS	-2.80414	0.037534	PASS
Firmicutes	Amnipila	0.0133753	0.00297288	0.00561989	0.0123115	0.0173134	0.0103222	0.0317122	0.63392	1.49091e-07	0.216497	0.170857	1.02895	0.806936	PASS	2.90789	0.0309894	PASS	3.28117	0.00552919	PASS	3.34886	0.00552919	PASS	0.291264	1	PASS
Firmicutes	Dialister	0.0131113	0.0429394	0.00373838	0.0106001	0	0.0213899	0	-0.487501	0.000210717	-0.00873354	0.981658	0.519545	0.981513	PASS	-11.2451	4.47836e-05	FAIL	-1.23634	1	PASS	-0.870507	1	PASS	0.359013	1	PASS
Firmicutes	Lachnospiraceae_FCS020_group	0.0120269	0.00543831	0.00739653	0.0119975	0.0142786	0.0163997	0.0166505	0.385497	0.00641863	-0.0290665	0.891566	-0.944972	0.806936	PASS	0.0557699	1	PASS	1.30282	1	PASS	0.772603	1	FAIL	-0.50493	1	PASS
Proteobacteria	Sphingomonas	0.0119475	0.00774166	0.00599806	0.00290102	0.0460361	0.00596513	0.0030433	-0.0983709	0.591972	-0.0710021	0.704208	-1.15546	0.777555	PASS	2.67166	0.0428839	FAIL	1.94419	1	PASS	0.724	1	PASS	-1.40118	1	FAIL
Proteobacteria	Methylobacterium_Methylorubrum	0.010516	0.00151365	0.00154373	0.00182088	0.0325665	0.0101045	0.0155468	0.510365	8.36921e-05	0.129228	0.45283	-0.427408	1	PASS	3.88456	0.00563562	PASS	4.71623	0.000239999	PASS	2.36817	0.0638665	PASS	-1.70634	0.172604	PASS
Bacteroidota	U29_B03	0.00966607	0.00726969	0.0117455	0.0106738	0.010836	0.00916624	0.00830509	0.0253428	0.908695	-0.179047	0.28088	-0.344601	1	PASS	-0.808322	0.616008	PASS	-0.440511	1	PASS	-1.46587	1	PASS	-0.909216	1	PASS
Firmicutes	Catenisphaera	0.00957399	0.0212111	0.0098004	0.0101195	0.00461764	0.00369452	0.00800072	-0.325636	0.0256599	0.232537	0.137629	0.161514	1	PASS	-1.19575	0.422874	PASS	-1.96224	0.151387	PASS	-2.34205	0.130042	PASS	-0.434413	1	PASS
Firmicutes	Ligilactobacillus	0.00931987	0.0239444	0.0199363	0.00418761	0.00361847	0.0033445	0.000888013	-0.715704	3.33632e-10	-0.083646	0.659339	0.786799	0.892783	PASS	-2.33745	0.0807086	FAIL	-3.96315	0.00205988	PASS	-3.61557	0.00269736	PASS	0.290227	1	FAIL
Firmicutes	Lachnospiraceae_UCG_009	0.00899557	0.011067	0.0141622	0.0108294	0.00715584	0.00794689	0.00281204	-0.368676	0.00997801	-0.308338	0.0360093	-0.412896	1	PASS	-1.28332	0.384123	PASS	-0.641287	1	PASS	0.303254	1	FAIL	0.926902	1	FAIL
Firmicutes	Coprococcus	0.00857902	0.0194823	0.0114105	0.00370913	0	0	0.0168722	-0.520953	5.52053e-05	0.222489	0.157013	1.34719	0.714748	PASS	-7.00273	0.000746304	FAIL	-4.42968	0.00178935	PASS	6.83996	7.42812e-05	PASS	13.614	1.66964e-07	FAIL
Firmicutes	possible_genus_Sk018	0.00798053	0.0114899	0.0113009	0.00955005	0.00531354	0.00889671	0.00133202	-0.328514	0.0244827	-0.317086	0.0305117	-0.256663	1	PASS	-2.55253	0.0573548	FAIL	0.113962	1	FAIL	-0.492528	1	FAIL	-0.636489	1	PASS
Firmicutes	Allisonella	0.00781046	0.0147032	0.011759	0.0069587	0	0.0115178	0.00192403	-0.546786	1.69244e-05	-0.00824051	0.98215	-0.79576	0.892783	PASS	-4.92059	0.00113296	PASS	-2.4402	0.0715469	PASS	-0.277489	1	FAIL	2.34986	0.0715469	FAIL
Firmicutes	Anaerofustis	0.00775193	0.00191743	0.00240594	0.00619441	0.0112803	0.00955912	0.0151544	0.531928	3.31552e-05	0.153702	0.364794	1.67546	0.572764	PASS	1.45978	0.306043	PASS	3.50925	0.0065067	PASS	2.60572	0.0351338	PASS	-0.479261	1	PASS
Spirochaetota	Sphaerochaeta	0.00728788	0.00668384	0.0121884	0.00817694	0.00373673	0.0060464	0.00689501	0.117629	0.506779	-0.201393	0.208681	-0.28571	1	PASS	0.803892	0.616008	PASS	-1.08951	1	PASS	-1.85642	1	PASS	-0.88247	1	PASS
Proteobacteria	Pantoea	0.0072165	0.00218606	0	0.0284783	0.0112292	0.00140542	0	-0.0419431	0.84288	0.0557151	0.773185	2.24002	0.403176	FAIL	-5.7179	0.000291785	PASS	4.79704	0.000167188	PASS	-1.22706	0.40878	PASS	-5.90555	1.94219e-05	PASS
Desulfobacterota	Desulfobulbus	0.00717907	0.00237911	0.00279641	0.0112398	0.0105779	0.00729137	0.00878975	0.411015	0.00308026	0.0865272	0.644776	-1.1155	0.777555	PASS	0.514364	0.794292	PASS	3.54913	0.0052281	PASS	1.77436	0.221239	FAIL	-1.37058	0.314614	FAIL
Actinobacteriota	Bifidobacterium	0.00675653	0.0393321	0	0	0.000349828	0.000857225	0	-0.0179685	0.931447	-0.049161	0.801619	NA	1	PASS	NA	1	PASS	-10.0878	1	PASS	-6.88831	1	PASS	3.55936	1	PASS
Proteobacteria	Rhizobium	0.00666224	0.000511819	0.00107494	0.00458701	0.02106	0.00784582	0.00489382	0.342647	0.0179753	0.0297181	0.891566	0.600402	0.964897	PASS	3.23577	0.0174424	FAIL	4.22248	0.000990264	PASS	2.8286	0.0212227	PASS	-1.1106	0.486188	PASS
Firmicutes	Romboutsia	0.00643261	0.000297686	0.00102634	0.00839254	0.0162478	0.00149009	0.0111412	0.391671	0.00543336	0.135477	0.425192	1.34071	0.712145	PASS	2.64141	0.0524168	PASS	4.87911	0.000270313	PASS	3.4389	0.00545525	PASS	-1.3242	0.349006	FAIL
Actinobacteriota	Raoultibacter	0.00628901	0.00249177	0.00268826	0.00523836	0.0108318	0.00740997	0.0090739	0.392329	0.00538988	0.0984305	0.591972	1.24868	0.736599	PASS	0.480486	0.820197	PASS	0.531882	1	FAIL	0.137934	1	FAIL	-0.316909	1	PASS
Firmicutes	Sharpea	0.00578672	0.01179	0	0.0229303	0	0	0	-0.451506	0.000782631	0.305008	0.0382114	NA	1	PASS	NA	1	FAIL	NA	1	PASS	NA	1	PASS	NA	1	PASS
Firmicutes	Bacillus	0.00569657	0.0200541	0.000415462	0.00185359	0.00353237	0.00352188	0.00480199	0.0867256	0.644776	0.0280419	0.893146	-4.01471	0.0811574	FAIL	-3.26122	0.0357443	FAIL	-1.95602	1	PASS	-1.37575	1	PASS	0.576294	1	PASS
Firmicutes	Paeniclostridium	0.00491973	0.000744673	0.0026014	0.00529873	0.0137803	0.000866874	0.00622643	0.358092	0.0125553	0.143199	0.403215	0.565045	0.970951	PASS	4.1784	0.00455414	PASS	3.23774	0.0192789	PASS	1.45536	0.281239	PASS	-1.69839	0.272932	FAIL
Firmicutes	Tuzzerella	0.00484558	0.00537339	0.00687509	0.0049883	0.0096957	0.000787919	0.00135309	-0.0894647	0.63678	-0.250696	0.10039	-0.154628	1	PASS	0.771772	0.622884	PASS	0.213907	1	PASS	-3.13371	0.0106726	PASS	-3.50218	0.00831371	PASS
Desulfobacterota	Mailhella	0.00464499	0.000407365	0.000703375	0.00656048	0.00780232	0.00487605	0.00752033	0.517653	6.32282e-05	0.208687	0.188364	1.52892	0.669259	PASS	-0.162579	1	PASS	5.15088	0.000194047	PASS	4.40382	0.000596597	PASS	-0.556818	1	PASS
Firmicutes	Bacteroides_pectinophilus_group	0.00462411	0.0033677	0.00826098	0.00367452	0.00799546	0.00289681	0.00154922	-0.118691	0.502911	-0.381866	0.00694094	-1.00129	0.806936	PASS	1.70941	0.234923	PASS	-0.233588	1	PASS	-0.685074	1	FAIL	-0.460509	1	PASS
Firmicutes	Megasphaera	0.00442727	0.0186846	0.00580838	0.000796346	0	0.00127432	0	-0.506603	9.40581e-05	-0.0203349	0.928808	-3.46324	0.156735	FAIL	-9.4176	0.00018132	FAIL	-3.69462	0.010992	PASS	-4.52649	0.0058197	PASS	-1.33788	0.372245	PASS
Firmicutes	Erysipelotrichaceae_UCG_008	0.00436356	0.00052227	0.00158716	0.00492024	0.00907052	0.00310082	0.00698033	0.398026	0.00460765	0.174688	0.294268	0.330173	1	PASS	0.804083	0.616008	PASS	3.45835	0.0159281	PASS	2.91446	0.0256211	FAIL	-0.311899	1	PASS
Firmicutes	Turicibacter	0.00409859	0.00100344	0.000725041	0.00530718	0.00763016	0.000223955	0.00970174	0.491157	0.000183221	0.359297	0.0122606	-1.35947	0.712145	PASS	1.98251	0.154478	FAIL	3.04246	0.0289113	PASS	1.83019	0.209941	PASS	-1.04152	0.543797	FAIL
Actinobacteriota	Curtobacterium	0.00398625	0	0	0.00757948	0.0107983	0.00143834	0.00410143	0.153013	0.366208	0.108	0.543855	5.16089	0.0811574	FAIL	3.40614	0.0357443	FAIL	0	1	FAIL	-2.32164	0.120296	FAIL	-2.55675	0.120296	FAIL
Cyanobacteria	unidentified_Chloroplast	0.00350963	0.00353717	0.0019257	0.00688596	0.00607949	0.00118793	0.00144156	0.0490941	0.801619	-0.0620215	0.745074	-1.7389	0.572764	PASS	-3.68126	0.0100638	FAIL	2.99729	0.0296422	FAIL	0.285977	1	FAIL	-2.7314	0.0296422	PASS
Proteobacteria	Suttonella	0.00346937	0.00393586	0.00433939	0.00228876	0.00194408	0.00676576	0.00154235	-0.153897	0.364794	-0.0753043	0.687171	0.235555	1	PASS	-1.25802	0.396015	PASS	-1.96825	1	PASS	-0.638654	1	PASS	1.24631	1	PASS
Firmicutes	Lachnospiraceae_UCG_010	0.00345873	0.00162293	0.00250335	0.0081013	0.00578136	0.00192739	0.000816073	0.0549846	0.773989	-0.100919	0.582148	0.410513	1	PASS	-1.04134	0.498737	PASS	2.30755	0.0775413	PASS	-1.0627	0.526275	PASS	-3.38913	0.0119091	PASS
Cyanobacteria	unidentified_Gastranaerophilales	0.00331542	0.00411248	0.00284724	0.00247874	0.00278534	0.00569218	0.00197651	-0.136268	0.422623	-0.210355	0.185843	-1.1359	0.777555	PASS	-1.28658	0.387357	PASS	-1.7534	1	PASS	-0.513697	1	PASS	1.19972	1	PASS
Firmicutes	UCG_009	0.00330699	0.00248259	0.00157378	0.00382991	0.00243598	0.00448227	0.00503741	0.0836741	0.659339	0.0753091	0.687171	-0.173918	1	PASS	0.776737	0.622884	PASS	0.981196	1	PASS	1.32977	1	PASS	0.450839	1	PASS
Bacteroidota	Bacteroides	0.00324992	0.00951726	0.00377433	0.00320183	0.00137109	0.00112183	0.000513203	-0.329248	0.0243919	-0.285981	0.0546067	1.32297	0.712145	PASS	-3.53615	0.0125812	PASS	-0.603477	0.974833	FAIL	-3.40461	0.0114532	PASS	-3.01767	0.0149511	FAIL
Firmicutes	V9D2013_group	0.00313759	0.00118118	0.00119542	0.00293904	0.000735147	0.00304627	0.00972846	0.272112	0.0705723	0.197268	0.218824	-3.48767	0.0811574	FAIL	-1.05198	0.498701	PASS	0.825383	0.739728	PASS	2.89198	0.0462562	FAIL	2.26359	0.0909938	FAIL
Proteobacteria	Stenotrophomonas	0.00309167	0.00048806	0	0.00319551	0.00580822	0.0040645	0.00499374	0.452632	0.000760931	0.152774	0.366208	1.70189	0.572764	PASS	-0.778603	0.622884	PASS	4.40255	0.00119689	PASS	3.4604	0.00590181	PASS	-0.542251	1	PASS
Firmicutes	NED5E9	0.00308854	0.000396915	0.000305441	0.00192311	0.00559318	0.0041266	0.00618602	0.327514	0.0248952	0.177983	0.284074	2.52388	0.289284	FAIL	-0.0120868	1	PASS	3.41292	0.0188897	FAIL	2.94839	0.0250383	PASS	-0.373508	1	PASS
Firmicutes	Lachnospiraceae_NC2004_group	0.00308134	0.00473438	0.00885543	0.00083058	0.000729267	0.000526321	0.00281204	-0.356658	0.0128047	-0.0332562	0.884136	0.70566	0.964897	PASS	-0.332995	0.922431	PASS	-3.63676	0.0103734	PASS	-0.387565	1	FAIL	3.63651	0.0103734	FAIL
Firmicutes	Lachnospiraceae_FE2018_group	0.00305332	0	0.00169829	0.000573155	0.000915872	0.00140145	0.0137312	0.465063	0.000498713	0.298366	0.0429109	1.13561	0.777555	PASS	5.62322	0.00086014	PASS	2.02224	0.104617	PASS	3.72415	0.00894713	PASS	2.04933	0.104617	FAIL
Proteobacteria	Brevundimonas	0.00301797	0.000477315	0	0.000868238	0.0129601	0.000310441	0.00349168	0.294571	0.0458414	0.0927928	0.619363	-1.32648	0.714748	PASS	5.06464	0.00357712	PASS	2.35814	0.0920053	PASS	-0.873647	0.703894	PASS	-3.41945	0.0242287	FAIL
Firmicutes	Acidaminococcus	0.00293198	0.012082	0.00407726	0.000782579	0	0.000650054	0	-0.447949	0.000882837	0.117055	0.506779	-2.69416	0.538786	PASS	-8.51248	0.00455414	FAIL	-7.09313	0.00239887	PASS	-7.02027	0.00239887	PASS	-0.364575	1	PASS
Firmicutes	Eubacterium_eligens_group	0.00291071	0.0130284	0.00417273	0	0	0.00026316	0	-0.584538	2.56061e-06	0.171582	0.302363	-2.15077	0.567428	PASS	-4.63215	0.0125812	FAIL	0	1	FAIL	-6.74688	0.000385885	PASS	-8.40929	0.000161434	FAIL
Proteobacteria	Xanthomonas	0.00279187	0	0	0.0006647	0.011311	0.00477553	0	0.198208	0.217735	-0.00574681	0.984798	1.00105	0.806936	PASS	4.59005	0.00683685	FAIL	0	1	FAIL	2.10231	0.151973	FAIL	2.30029	0.151973	FAIL
Actinobacteriota	Nocardioides	0.00264413	0	0	0.000167788	0.0119052	0.00140139	0.00239044	0.33129	0.0238836	0.175468	0.292258	-3.55579	0.131805	FAIL	-0.225825	0.984607	FAIL	0	1	FAIL	-2.3773	0.0972561	PASS	-2.5673	0.0972561	FAIL
Spirochaetota	Termite_Treponema_cluster	0.00251336	0.000731178	0.00403595	0.00366153	0.00130582	0.00227659	0.00306907	-0.0182224	0.931447	-0.0576395	0.763324	2.75762	0.254309	FAIL	0.0701653	1	PASS	-0.710641	1	PASS	-0.200663	1	PASS	0.523876	1	PASS
Firmicutes	Asteroleplasma	0.00243557	0.00279619	0.00365937	0.00211699	0.00229637	0.00310747	0.000637056	-0.228503	0.14311	-0.254374	0.0945409	-0.130932	1	PASS	-0.128907	1	PASS	-0.877367	1	PASS	-0.495199	1	PASS	0.406968	1	PASS
Firmicutes	Clostridium_sensu_stricto_1	0.00214028	0	0	0.00213811	0.00647992	0.000756545	0.00346707	0.229606	0.142755	0.10204	0.57714	-1.98401	0.567428	PASS	4.75087	0.00438349	FAIL	0	1	FAIL	-0.475878	1	PASS	-0.520179	1	FAIL
Firmicutes	Agathobacter	0.00209227	0.00388263	0.00494263	0.00122814	0	0.00105617	0.00144405	-0.200587	0.210391	0.00580915	0.984798	-1.80712	0.60841	PASS	-3.53346	0.0357443	FAIL	-5.19393	0.00439412	FAIL	-4.37895	0.00623727	FAIL	0.566913	1	PASS
Bacteroidota	Pedobacter	0.00176089	0.000535803	0.00063613	0	0.00841769	0.000975699	0	-0.0756227	0.687171	-0.113113	0.518633	-0.390066	1	PASS	-4.14891	0.0138578	FAIL	4.1374	0.00535714	FAIL	-1.53485	0.275486	PASS	-6.28015	0.000484766	FAIL
Proteobacteria	Devosia	0.00172867	0.00077007	0	0.000417561	0.0063484	0.0012319	0.00160407	0.251815	0.0987879	0.0335772	0.884136	-1.90183	0.572764	PASS	2.27256	0.124766	FAIL	1.30007	1	FAIL	-0.210601	1	PASS	-1.65021	1	PASS
Firmicutes	Limosilactobacillus	0.00150308	0.00137604	0.000690906	0.00489354	0.00179482	0.00026316	0	-0.0748929	0.687594	-0.0205521	0.928808	0.603936	0.964897	PASS	-3.90123	0.0122042	FAIL	0.532908	1	FAIL	-2.04719	0.155326	PASS	-2.73966	0.0806082	PASS
Synergistota	Pyramidobacter	0.00149506	0.00177383	0.00306552	0.000742066	0.000479723	0.00290925	0	-0.180558	0.277198	-0.14296	0.403215	-1.48392	0.712145	PASS	-3.52392	0.021772	FAIL	-1.65223	1	FAIL	-1.30088	1	PASS	0.302249	1	PASS
Proteobacteria	Acinetobacter	0.00145058	0.00334253	0	0.000370422	0.00395454	0	0.00103601	0.0610099	0.746944	0.00131938	0.998074	14.4985	0.0811574	FAIL	0.132419	1	PASS	-7.47403	0.00908591	FAIL	-5.19867	0.0172953	FAIL	2.46498	0.122547	FAIL
Actinobacteriota	Rhodococcus	0.00135192	0	0	0.000488566	0.00514657	0.000759479	0.00171689	0.316591	0.0306273	0.138056	0.419905	-3.09289	0.231649	FAIL	2.25446	0.131494	FAIL	0	1	FAIL	-1.62448	1	FAIL	-1.80074	1	PASS
Proteobacteria	Pseudomonas	0.00133816	0.00468497	0.000470741	0.000938955	0.000685547	0.000573601	0.000675119	-0.110371	0.533329	-0.13	0.450298	-0.38064	1	PASS	-3.6163	0.0212309	FAIL	-0.701356	1	FAIL	-0.670697	1	FAIL	-0.0129026	1	PASS
Firmicutes	Planococcus	0.00127899	0	0	0.00114631	0.00652763	0	0	0.188098	0.248734	0.0286652	0.891566	NA	1	PASS	NA	1	PASS	NA	1	FAIL	NA	1	PASS	NA	1	FAIL
Planctomycetota	CPla_4_termite_group	0.00125918	0	0	0.000929071	0.00142666	0.000642919	0.00455643	0.279731	0.061014	0.32102	0.0283649	-5.12318	0.0811574	FAIL	-4.95292	0.0125812	FAIL	0	1	FAIL	2.00985	1	FAIL	2.32458	1	PASS
Campylobacterota	Campylobacter	0.00121455	0.00136578	0.00245149	0.00127124	0.000884127	0.00131464	0	-0.313874	0.032093	-0.117315	0.506779	1.06579	0.806936	PASS	-2.79779	0.0644046	FAIL	-1.17558	1	PASS	-2.03371	1	PASS	-1.01286	1	PASS
Firmicutes	Exiguobacterium	0.00115519	0.000245831	0	0.00383955	0.00265876	0.000186999	0	-0.00338783	0.995534	0.146192	0.396717	-0.365132	1	PASS	-3.30183	0.0428839	FAIL	0.243828	1	FAIL	-3.62047	0.0179738	FAIL	-4.3971	0.0121751	PASS
Firmicutes	Eubacterium_xylanophilum_group	0.00115449	0.00164651	0.00352372	0	0	0	0.00175672	-0.22891	0.142883	-0.0183758	0.931447	-1.85273	0.625053	PASS	-4.28254	0.0285513	FAIL	0	1	FAIL	-0.16458	1	FAIL	-0.196318	1	PASS
Synergistota	Fretibacterium	0.00114984	0.000208908	0.000932148	0.0020922	0.00183512	0.00101052	0.000820136	0.145554	0.397005	0.0077573	0.982366	-2.59922	0.284916	FAIL	-0.0872751	1	PASS	2.01677	1	FAIL	1.16186	1	PASS	-0.847682	1	PASS
Firmicutes	Eubacterium_brachy_group	0.00111543	0.000860632	0.000926581	0.000866044	0.00186287	0.000614759	0.00156167	0.0554645	0.773185	-0.254304	0.0945409	0.97915	0.806936	PASS	1.28273	0.407633	PASS	1.53127	1	PASS	0.680864	1	PASS	-0.870903	1	PASS
Firmicutes	Paenibacillus	0.00101305	0.0038648	0	0.0013255	0	0	0.000888013	-0.0289866	0.891566	-0.0366314	0.868915	1.61275	0.712145	PASS	NA	1	FAIL	-9.54192	0.00113474	FAIL	-6.18551	0.0042701	FAIL	3.44799	0.0323115	FAIL
Bacteroidota	Chryseobacterium	0.000915341	0.00125345	0.000208706	0	0.00245176	0.000985987	0.00059215	0.137062	0.420972	0.00574185	0.984798	0.836826	0.908723	PASS	-5.82942	0.0138578	FAIL	0.518448	1	PASS	-0.614803	1	PASS	-1.29147	1	PASS
Actinobacteriota	Microbacterium	0.000911613	0	0.000578382	0	0.00319914	0.00123175	0.000460399	0.164489	0.327749	0.0308966	0.891566	-0.605527	1	PASS	-10.2489	0.0412996	FAIL	2.85709	1	PASS	-0.371162	1	PASS	-3.69927	1	PASS
Spirochaetota	Sediminispirochaeta	0.00090229	0.000208908	0.000417413	0.000417073	0.000277556	0.00184168	0.00225111	0.156655	0.353223	-0.0724989	0.696605	-0.955432	0.826231	PASS	-0.077775	1	PASS	-0.376829	1	PASS	1.69619	1	FAIL	2.37641	1	FAIL
Actinobacteriota	Aeromicrobium	0.000846089	0	0.00026301	0.00021366	0.00417125	0.000428612	0	0.144152	0.401003	-0.0499181	0.801013	-2.95627	0.572764	PASS	9.21049	0.0172901	FAIL	5.47989	0.0316908	PASS	6.4521	0.0316908	FAIL	1.50022	0.407546	FAIL
Actinobacteriota	Mycobacterium	0.000821958	0	0	0	0.00112606	0.00169911	0.00210658	0.388168	0.00599294	0.341912	0.0181569	NA	1	PASS	-2.1603	0.260103	PASS	0	1	PASS	-1.55505	1	FAIL	-1.86673	1	FAIL
Firmicutes	Sporosarcina	0.00080071	0.000483988	0	0	0	0.000922756	0.00339751	0.284454	0.0561084	0.175941	0.291613	-0.907814	0.964897	PASS	4.91628	0.112874	FAIL	0	1	PASS	-0.169839	1	PASS	-0.205648	1	FAIL
Actinobacteriota	Corynebacterium	0.000782486	0.000465091	0	0.00183172	0.00159546	0	0.000802652	0.0481912	0.805259	-0.0819602	0.668227	-0.929365	0.881876	FAIL	0.412007	0.879527	PASS	2.521	1	PASS	2.84184	1	PASS	0.513441	1	FAIL
Actinobacteriota	Nakamurella	0.000715892	0	0.000203627	0.000806676	0.00272516	0.000559888	0	0.19469	0.225923	0.113127	0.518633	1.46077	0.777555	PASS	1.3715	0.42425	PASS	4.25023	0.0348859	PASS	6.00167	0.0205703	FAIL	2.25179	0.154637	FAIL
Actinobacteriota	Slackia	0.000713454	0	0	0.00148224	0.000250236	0.000418555	0.0021297	0.298467	0.0429109	0.185046	0.259736	7.16148	0.0811574	FAIL	-3.01191	0.0904422	FAIL	0	1	PASS	1.49729	1	PASS	1.73527	1	PASS
Firmicutes	Clostridioides	0.000672519	0	0	0.00245989	0	0.000623136	0.000952086	0.210625	0.185843	0.123861	0.476202	-0.841618	0.964897	PASS	1.7294	0.353641	FAIL	0	1	FAIL	-1.44739	1	PASS	-1.74239	1	PASS
Firmicutes	Mycoplasma	0.000638335	0.000236359	0.000909738	0.00047621	0.0004154	0.000186999	0.0016053	-0.0032418	0.995534	-0.0286973	0.891566	-1.96694	0.625053	FAIL	2.58491	0.133281	FAIL	0.882879	0.738472	PASS	3.2663	0.0878938	FAIL	2.91658	0.0878938	FAIL
Proteobacteria	Psychrobacter	0.000619751	0.000343062	0	0.00253365	0.000841791	0	0	-0.0815424	0.668227	-0.0603554	0.747391	0.871061	0.892713	PASS	-1.20688	0.447471	FAIL	-0.293283	1	FAIL	0	1	PASS	0.324775	1	FAIL
Actinobacteriota	Dietzia	0.000589447	0	0.000211858	0.00118412	0.0021407	0	0	0.165209	0.325873	0.0243801	0.912523	0.523452	1	PASS	8.63522	0.00986	FAIL	5.84797	0.0113089	PASS	0	1	PASS	-6.64716	0.0113089	PASS
Proteobacteria	Paracoccus	0.000532642	0	0	0	0.00132156	0	0.0018743	0.348897	0.0154433	0.262901	0.0818245	NA	1	PASS	NA	1	FAIL	NA	1	PASS	NA	1	PASS	NA	1	PASS
Proteobacteria	Rhodopseudomonas	0.000529306	0	0	0	0.00173644	0	0.0014394	0.220435	0.160883	0.138138	0.419905	NA	1	PASS	NA	1	FAIL	NA	1	PASS	NA	1	PASS	NA	1	PASS
Proteobacteria	Bosea	0.000492081	0.00019391	0	0	0.000860602	0.000947631	0.000950346	0.158185	0.347259	0.0656832	0.72584	-0.111645	1	PASS	0.238404	0.984607	PASS	-0.815444	1	PASS	-0.856184	1	PASS	-0.101166	1	PASS
Firmicutes	Lachnospiraceae_NK4B4_group	0.000455638	0.000409719	0.000311596	0	0.000764638	0.000655865	0.000592008	0.0148808	0.946532	0.168194	0.31381	NA	1	PASS	-8.73555	0.0489379	FAIL	0.176823	1	PASS	0.625169	1	PASS	0.554092	1	PASS
Actinobacteriota	Streptomyces	0.000453303	0.00104454	0	0	0	0.00039474	0.00128053	0.0664774	0.722872	-0.0307906	0.891566	NA	1	FAIL	0.174503	1	PASS	0	1	PASS	-2.63026	1	PASS	-3.20667	1	PASS
Proteobacteria	Succinivibrionaceae_UCG_002	0.000450827	0.000635891	0	0.000417073	0.000233218	0.00141878	0	-0.0868176	0.644776	-0.208839	0.188364	0.0142481	1	PASS	-0.908819	0.616008	FAIL	-1.81463	1	PASS	2.00695	1	PASS	4.44025	1	PASS
Firmicutes	Faecalibacterium	0.000446379	0.00142428	0.00056845	0	0.000685547	0	0	-0.16159	0.335408	-0.0698708	0.707174	6.85701	0.284916	FAIL	-5.75325	0.0428839	FAIL	3.11772	1	FAIL	0	1	FAIL	-3.63486	1	PASS
Firmicutes	Oscillospira	0.000384123	0.000198457	0.000519327	0.000495622	0.000610029	0.000209277	0.000272024	-0.0378642	0.865724	-0.210676	0.185843	6.69588	0.284916	FAIL	-2.26194	0.250335	PASS	0.531728	1	PASS	-1.34726	1	PASS	-2.22231	1	PASS
Proteobacteria	Anaerobiospirillum	0.000368601	0.000639789	0	0	0	0.000239584	0.00133223	0.0890566	0.637186	-0.116672	0.506944	NA	1	PASS	2.44488	0.280083	PASS	0	1	PASS	-0.500068	1	PASS	-0.606632	1	PASS
Firmicutes	Jeotgalicoccus	0.0003601	0	0.000578382	0.000330415	0.000955798	0	0.000296004	0.0639031	0.735449	-0.000302858	0.998074	NA	1	FAIL	1.57979	0.543008	PASS	0.36506	1	PASS	-2.3802	1	PASS	-3.30955	1	PASS
Actinobacteriota	Cutibacterium	0.000296743	0.000496143	0.00052602	0.000165207	0	0	0.000593085	0.0073709	0.982366	0.0215069	0.928808	NA	1	PASS	-2.87294	0.387357	PASS	-4.4246	1	PASS	-2.44855	1	PASS	2.1083	1	PASS
Proteobacteria	unidentified_Mitochondria	0.000288776	0.00068778	0	0.000187649	0	0.000857225	0	-0.0992305	0.590823	0.0911548	0.627879	NA	1	PASS	NA	1	FAIL	NA	1	PASS	NA	1	PASS	NA	1	PASS
Elusimicrobiota	Elusimicrobium	0.000286224	0	0.000311596	0.00140575	0	0	0	-0.139997	0.416415	0.0380157	0.865724	-8.67168	0.572764	PASS	NA	1	PASS	2.65733	1	PASS	0	1	PASS	-3.05149	1	PASS
Proteobacteria	Duganella	0.000221868	0.000506594	0	0.000449262	0.000375354	0	0	-0.136892	0.420972	0.0107515	0.97109	-0.451712	1	PASS	-2.49814	0.273344	FAIL	1.52816	1	PASS	0	1	PASS	-1.7617	1	PASS
Bacteroidota	Alistipes	0.000153442	0.000198457	0.000420935	0	0	0.000301257	0	-0.179997	0.278196	-0.276662	0.0648243	NA	1	FAIL	-0.798134	0.759006	PASS	0	1	FAIL	1.25226	1	PASS	1.52839	1	PASS

## Sheet: Table S2
Supplementary Table 2. Partial Corelations of Bacterial Genera with Enteric Emissions, Animal Performance and Rumen Volatile Fatty Acids (VFA)
ms = milk solids (fat + protein), dmi = dry matter intake, a.p = acetate to propionate ratio
Genus	ch4	ch4_pval	ch4_ms	ch4_ms_pval	ch4_dmi	ch4_dmi_pval	ms_yield	ms_yield_pval	dmi	dmi_pval	ms_dmi	ms_dmi_pval	total_vfa	total_vfa_pval	acetate	acetate_pval	propionate	propionate_pval	butyrate	butyrate_pval	a.p	a.p_pval
Prevotella	0.21	0.096	0.04	0.76	0.14	0.269	0.16	0.208	0.14	0.25	0.06	0.606	0.66	0.001	0.13	0.312	0.09	0.472	-0.23	0.064	-0.18	0.154
Olsenella	0.25	0.044	0.08	0.512	0.19	0.121	0.16	0.187	0.02	0.861	0.08	0.512	-0.11	0.387	0.02	0.902	-0.26	0.034	0.27	0.028	0.22	0.082
Christensenellaceae_R_7_group	0.29	0.02	0.2	0.116	0.22	0.075	0.13	0.287	0.07	0.599	0.09	0.464	-0.19	0.123	0.17	0.174	-0.63	0.001	0.43	0.001	0.64	0.001
Kandleria	-0.09	0.459	0.05	0.677	-0.05	0.71	-0.22	0.071	-0.11	0.388	-0.14	0.247	-0.12	0.32	0.01	0.918	0.2	0.103	-0.2	0.11	-0.18	0.157
NK4A214_group	0.13	0.288	-0.04	0.752	0.09	0.479	0.15	0.223	0.01	0.906	0.15	0.245	-0.17	0.16	0.02	0.869	-0.38	0.002	0.35	0.004	0.41	0.001
Erysipelotrichaceae_UCG_002	-0.23	0.064	0.09	0.475	-0.12	0.343	-0.2	0.101	-0.16	0.211	-0.11	0.38	-0.26	0.032	-0.46	0.001	0.34	0.005	0.2	0.106	-0.27	0.03
Prevotella_7	-0.26	0.032	0.01	0.946	-0.18	0.154	-0.22	0.071	-0.11	0.363	-0.09	0.454	-0.14	0.258	-0.41	0.001	0.52	0.001	-0.02	0.86	-0.42	0.001
Prevotellaceae_UCG_001	0.21	0.088	0.08	0.534	0.19	0.126	0.08	0.504	0.01	0.923	0.05	0.68	0.19	0.122	0.34	0.006	-0.23	0.062	-0.18	0.137	0.23	0.068
Succiniclasticum	-0.01	0.947	0.06	0.646	0.09	0.474	-0.13	0.313	-0.11	0.37	-0.04	0.767	-0.01	0.924	0.25	0.047	-0.02	0.848	-0.29	0.018	0	0.977
Butyrivibrio	0.19	0.133	-0.09	0.474	0.03	0.83	0.22	0.075	0.13	0.284	0.14	0.247	-0.22	0.077	0.62	0.001	-0.35	0.005	-0.51	0.001	0.37	0.002
Lachnospiraceae_NK3A20_group	0.16	0.196	-0.02	0.879	0.13	0.315	0.07	0.553	-0.09	0.486	0.18	0.144	-0.48	0.001	0.28	0.022	-0.32	0.008	-0.06	0.617	0.39	0.001
Ruminococcus	-0.08	0.547	-0.19	0.132	-0.15	0.221	0	0.982	0.03	0.789	0.04	0.754	-0.05	0.688	0.25	0.047	0.07	0.595	-0.43	0.001	-0.04	0.729
Acetitomaculum	0.32	0.008	0.09	0.463	0.28	0.023	0.2	0.114	0.01	0.936	0.24	0.051	-0.28	0.022	0.13	0.288	-0.47	0.001	0.41	0.001	0.44	0.001
Eubacterium_cellulosolvens_group	-0.07	0.563	-0.03	0.84	-0.13	0.315	-0.13	0.289	-0.01	0.922	-0.09	0.484	-0.12	0.333	0.25	0.041	0.15	0.223	-0.57	0.001	-0.11	0.385
Rikenellaceae_RC9_gut_group	0.04	0.736	-0.15	0.238	0.08	0.522	0.16	0.191	-0.11	0.385	0.25	0.039	-0.11	0.395	0.28	0.025	-0.33	0.007	-0.11	0.39	0.36	0.003
Ruminococcus_gauvreauii_group	0.14	0.248	0.17	0.165	0.13	0.298	0.04	0.748	0.08	0.533	-0.05	0.664	-0.13	0.304	0.19	0.133	-0.44	0.001	0.2	0.1	0.44	0.001
Saccharofermentans	-0.05	0.685	-0.18	0.148	-0.09	0.479	0.02	0.885	-0.02	0.847	0.08	0.525	-0.19	0.121	0.35	0.004	-0.08	0.522	-0.42	0.001	0.11	0.391
Oribacterium	0.2	0.111	0.08	0.532	0.18	0.147	0.03	0.835	-0.05	0.679	0.08	0.518	-0.09	0.454	0.45	0.001	-0.25	0.046	-0.37	0.002	0.26	0.037
Colidextribacter	-0.07	0.601	-0.22	0.079	-0.17	0.166	0.13	0.301	0.24	0.052	-0.04	0.756	0.26	0.033	0.09	0.476	0.21	0.093	-0.34	0.005	-0.25	0.043
Prevotellaceae_UCG_003	0.21	0.094	-0.05	0.695	0.2	0.105	0.19	0.122	0	0.982	0.22	0.078	0.23	0.062	0.06	0.605	-0.1	0.412	-0.01	0.964	0.05	0.716
Shuttleworthia	-0.24	0.056	-0.19	0.118	-0.23	0.061	0	0.993	-0.05	0.692	0.02	0.898	-0.17	0.162	0.06	0.633	0.36	0.003	-0.5	0.001	-0.31	0.011
Mogibacterium	0.25	0.047	0.04	0.767	0.16	0.191	0.15	0.23	0.05	0.705	0.18	0.142	-0.22	0.078	-0.01	0.961	-0.33	0.006	0.39	0.001	0.34	0.005
Candidatus_Saccharimonas	0.05	0.663	0.05	0.714	-0.03	0.804	-0.01	0.943	0.14	0.25	-0.14	0.256	-0.12	0.357	0.14	0.258	-0.17	0.161	0.04	0.775	0.18	0.144
Pseudobutyrivibrio	-0.05	0.719	-0.13	0.317	-0.14	0.265	0.02	0.859	0.08	0.507	-0.02	0.851	-0.03	0.811	0.42	0.001	0.04	0.725	-0.67	0.001	-0.03	0.804
Eubacterium_ruminantium_group	-0.17	0.171	-0.25	0.04	-0.28	0.022	0	0.994	0.12	0.332	-0.01	0.913	-0.13	0.305	0.29	0.018	0.12	0.331	-0.59	0.001	-0.08	0.548
Prevotellaceae_YAB2003_group	-0.01	0.938	0	0.982	-0.08	0.537	-0.07	0.55	0.03	0.829	-0.06	0.656	0.12	0.341	0.15	0.241	0.16	0.197	-0.41	0.001	-0.08	0.516
DNF00809	0.1	0.417	0.13	0.292	0.22	0.082	0	0.978	-0.11	0.359	0.1	0.422	-0.01	0.934	0.01	0.916	-0.28	0.024	0.38	0.002	0.23	0.067
Eubacterium_hallii_group	0.02	0.861	-0.02	0.855	-0.02	0.886	0	0.975	0.09	0.495	-0.03	0.8	0.05	0.668	0.05	0.71	0.09	0.478	-0.18	0.154	-0.11	0.365
Selenomonas	-0.05	0.694	-0.26	0.033	-0.1	0.434	0.11	0.391	0.04	0.776	0.12	0.335	-0.13	0.302	0.28	0.024	-0.06	0.629	-0.27	0.029	0.07	0.55
Erysipelotrichaceae_UCG_009	0.08	0.518	0.04	0.768	0.14	0.25	0.03	0.802	-0.14	0.276	0.15	0.218	-0.36	0.003	-0.11	0.383	-0.27	0.025	0.4	0.001	0.31	0.012
Prevotellaceae_NK3B31_group	0.21	0.088	0.17	0.164	0.17	0.177	-0.01	0.941	-0.04	0.77	0.03	0.804	-0.17	0.165	0.36	0.003	-0.33	0.007	-0.1	0.437	0.31	0.011
Lachnospiraceae_XPB1014_group	0.1	0.402	-0.21	0.094	0	0.98	0.23	0.065	0.06	0.619	0.21	0.083	-0.27	0.031	0.46	0.001	-0.34	0.006	-0.26	0.034	0.35	0.003
UCG_005	0.01	0.968	-0.08	0.498	0.05	0.67	0.03	0.823	-0.13	0.299	0.13	0.282	-0.25	0.044	0.39	0.001	-0.34	0.006	-0.2	0.116	0.4	0.001
Lachnospiraceae_AC2044_group	-0.08	0.509	-0.13	0.307	-0.11	0.392	-0.03	0.833	0.02	0.864	-0.01	0.94	-0.02	0.887	0.24	0.054	0.02	0.892	-0.41	0.001	0.02	0.881
probable_genus_10	0.18	0.145	0.05	0.696	0.13	0.312	0.07	0.588	-0.01	0.924	0.12	0.342	-0.08	0.518	0.27	0.03	-0.09	0.49	-0.31	0.01	0.13	0.314
Syntrophococcus	-0.32	0.008	-0.05	0.663	-0.21	0.084	-0.16	0.19	-0.15	0.232	-0.05	0.672	-0.34	0.006	-0.4	0.001	0.31	0.01	0.16	0.203	-0.26	0.033
unidentified_Bacteroidales_RF16_group	-0.09	0.449	-0.09	0.45	-0.03	0.783	0.01	0.939	-0.01	0.931	0.01	0.961	0.33	0.007	0.13	0.313	-0.18	0.138	0.01	0.945	0.18	0.159
Eubacterium_nodatum_group	-0.18	0.153	-0.08	0.525	-0.15	0.236	-0.16	0.208	-0.04	0.728	-0.07	0.585	-0.26	0.034	-0.16	0.21	0.02	0.89	0.16	0.195	0.03	0.787
Family_XIII_AD3011_group	-0.02	0.9	0.06	0.622	0.13	0.289	-0.07	0.602	-0.19	0.12	0.12	0.343	-0.2	0.106	0.12	0.331	-0.22	0.08	0.1	0.419	0.23	0.063
FD2005	-0.02	0.852	-0.1	0.436	-0.05	0.668	-0.01	0.962	0	0.994	0.02	0.861	-0.18	0.145	0.37	0.002	0.04	0.779	-0.58	0.001	-0.01	0.943
UCG_001	-0.21	0.096	-0.18	0.151	-0.27	0.027	-0.09	0.453	0.13	0.285	-0.16	0.213	0.15	0.233	0.17	0.178	0.19	0.12	-0.46	0.001	-0.22	0.08
Lachnoclostridium	0.02	0.903	-0.05	0.715	0.01	0.919	-0.02	0.86	-0.06	0.657	0.05	0.693	-0.22	0.073	0.33	0.006	-0.11	0.372	-0.39	0.001	0.15	0.231
Schwartzia	-0.08	0.538	-0.01	0.967	-0.09	0.487	-0.07	0.585	0.09	0.457	-0.14	0.249	0.1	0.431	0.53	0.001	-0.19	0.121	-0.48	0.001	0.15	0.222
Lachnospiraceae_NK4A136_group	0.13	0.296	-0.13	0.288	0.04	0.734	0.18	0.152	0.05	0.683	0.17	0.182	-0.16	0.203	0.37	0.003	-0.05	0.673	-0.51	0.001	0.08	0.512
Enterorhabdus	0.1	0.424	0.07	0.56	0.13	0.301	0.04	0.778	-0.04	0.776	0.05	0.686	-0.08	0.534	0.08	0.548	-0.33	0.006	0.35	0.004	0.26	0.033
UCG_002	-0.06	0.64	-0.16	0.201	-0.1	0.429	0.05	0.666	0.06	0.639	0.02	0.877	-0.04	0.724	0.16	0.198	0	0.977	-0.27	0.029	0.02	0.903
Atopobium	0.09	0.476	0.01	0.932	0.11	0.376	0.03	0.819	-0.04	0.725	0.12	0.325	-0.38	0.002	0.11	0.36	-0.4	0.001	0.34	0.006	0.4	0.001
Moryella	0.28	0.023	0.16	0.21	0.27	0.029	0.03	0.799	-0.1	0.448	0.14	0.255	-0.25	0.043	0.25	0.041	-0.49	0.001	0.18	0.142	0.52	0.001
Anaerovorax	0.1	0.443	-0.11	0.361	0.09	0.46	0.17	0.168	-0.04	0.724	0.23	0.068	-0.15	0.228	0.25	0.043	-0.27	0.027	-0.13	0.292	0.32	0.008
Lachnospiraceae_ND3007_group	0.14	0.264	-0.05	0.683	0.01	0.93	0.12	0.323	0.08	0.526	0.05	0.681	-0.11	0.394	0.33	0.007	-0.42	0.001	-0.08	0.508	0.42	0.001
Anaerovibrio	0.07	0.587	-0.16	0.196	0.02	0.859	0.12	0.32	-0.01	0.959	0.15	0.227	-0.25	0.043	0.27	0.026	-0.13	0.293	-0.25	0.043	0.16	0.196
Anaeroplasma	-0.19	0.135	-0.21	0.096	-0.13	0.28	0.02	0.888	-0.05	0.716	0.05	0.689	0.22	0.07	0.35	0.005	-0.23	0.058	-0.18	0.148	0.21	0.089
Flexilinea	0.17	0.161	0.19	0.127	0.28	0.021	0	0.99	-0.12	0.32	0.14	0.265	-0.36	0.003	-0.02	0.887	-0.38	0.001	0.48	0.001	0.4	0.001
Family_XIII_UCG_001	0.13	0.299	-0.08	0.498	0.11	0.388	0.17	0.184	-0.07	0.598	0.23	0.06	-0.36	0.003	0.21	0.087	-0.31	0.01	0.06	0.65	0.34	0.006
SP3_e08	0.1	0.417	0	0.984	0.1	0.441	0.05	0.687	-0.05	0.699	0.09	0.471	-0.19	0.13	0.09	0.481	-0.33	0.008	0.2	0.113	0.33	0.006
Streptococcus	0.07	0.553	-0.23	0.058	0.01	0.913	0.23	0.058	0.07	0.559	0.19	0.118	-0.18	0.14	-0.05	0.702	0.06	0.651	-0.11	0.398	-0.04	0.73
Solobacterium	-0.25	0.044	0.06	0.658	-0.04	0.768	-0.33	0.007	-0.29	0.017	-0.09	0.472	-0.43	0.001	-0.17	0.173	0.01	0.965	0.21	0.087	0.08	0.509
UCG_004	-0.26	0.038	-0.28	0.021	-0.17	0.177	-0.04	0.761	-0.15	0.216	0.1	0.432	0.12	0.351	0.08	0.529	0.04	0.724	-0.24	0.057	-0.03	0.808
unidentified_Lachnospiraceae	-0.21	0.092	-0.18	0.139	-0.16	0.207	-0.03	0.839	-0.1	0.423	0.13	0.313	-0.27	0.028	0.21	0.088	0.18	0.154	-0.44	0.001	-0.11	0.396
Desulfovibrio	0.19	0.121	-0.04	0.73	0.24	0.05	0.18	0.147	-0.18	0.158	0.26	0.036	-0.19	0.128	0.02	0.9	-0.13	0.282	0.05	0.665	0.17	0.17
Succinivibrionaceae_UCG_001	-0.13	0.313	0.13	0.311	0.02	0.858	-0.29	0.017	-0.24	0.052	-0.07	0.55	-0.07	0.568	-0.21	0.084	0.23	0.061	-0.03	0.821	-0.16	0.196
p_1088_a5_gut_group	0.08	0.521	0.14	0.256	0.25	0.041	-0.05	0.682	-0.22	0.07	0.15	0.221	-0.35	0.004	0.09	0.472	-0.41	0.001	0.36	0.003	0.45	0.001
Lactobacillus	-0.16	0.203	-0.05	0.669	-0.06	0.627	0.03	0.813	-0.11	0.377	0.09	0.485	-0.23	0.063	-0.23	0.058	0.09	0.483	0.18	0.154	-0.06	0.647
unidentified_Eubacterium_coprostanoligenes_group	-0.22	0.076	-0.1	0.407	-0.19	0.125	-0.11	0.376	0.01	0.921	-0.05	0.694	-0.13	0.281	0.25	0.045	0.06	0.607	-0.4	0.001	-0.04	0.727
Treponema	0.05	0.674	0.1	0.422	0.03	0.798	0	0.973	0.09	0.463	-0.08	0.506	0.21	0.097	0.41	0.001	-0.3	0.014	-0.21	0.088	0.29	0.019
Defluviitaleaceae_UCG_011	-0.07	0.559	-0.09	0.492	-0.01	0.931	-0.06	0.611	-0.19	0.118	0.11	0.358	-0.21	0.084	0.23	0.059	-0.17	0.182	-0.14	0.268	0.22	0.079
unidentified_F082	-0.16	0.197	-0.21	0.097	-0.08	0.527	0.07	0.551	-0.02	0.887	0.07	0.562	0.39	0.001	0.09	0.496	-0.05	0.679	-0.07	0.572	0.01	0.926
unidentified_Absconditabacteriales_(SR1)	-0.07	0.555	-0.1	0.434	0.03	0.801	0	0.982	-0.13	0.287	0.17	0.178	0.01	0.91	0.27	0.03	-0.09	0.467	-0.32	0.009	0.13	0.297
Prevotellaceae_UCG_004	-0.19	0.133	-0.09	0.478	-0.18	0.152	-0.12	0.356	-0.01	0.906	-0.07	0.598	0.13	0.311	0.04	0.772	0.23	0.068	-0.31	0.011	-0.21	0.085
Blautia	-0.06	0.623	0.05	0.662	-0.06	0.647	-0.1	0.435	-0.01	0.937	-0.06	0.646	-0.44	0.001	0.13	0.283	-0.29	0.017	0.15	0.231	0.31	0.01
Veillonellaceae_UCG_001	0.03	0.813	0.11	0.371	0.04	0.748	-0.1	0.428	0.02	0.843	-0.12	0.346	-0.05	0.715	0.5	0.001	-0.45	0.001	-0.2	0.109	0.45	0.001
Papillibacter	0.02	0.854	-0.06	0.632	0.09	0.492	0.1	0.428	-0.13	0.314	0.19	0.135	-0.25	0.047	0.19	0.128	-0.3	0.016	0.01	0.958	0.36	0.003
Lachnospira	-0.23	0.061	-0.25	0.044	-0.21	0.091	-0.04	0.72	0.01	0.923	-0.08	0.506	0	0.998	0.15	0.231	0.09	0.455	-0.3	0.013	-0.09	0.459
Anaerorhabdus_furcosa_group	-0.06	0.636	0.03	0.796	0.05	0.671	-0.08	0.505	-0.17	0.185	0.02	0.865	-0.12	0.336	0.03	0.79	-0.08	0.522	0	0.988	0.12	0.353
Lachnospiraceae_UCG_002	0.16	0.192	-0.02	0.892	0.13	0.315	0.15	0.241	0.01	0.922	0.18	0.151	-0.3	0.014	0.13	0.292	-0.39	0.001	0.22	0.073	0.44	0.001
Alloprevotella	-0.11	0.382	-0.01	0.943	-0.12	0.33	-0.11	0.387	0.03	0.826	-0.11	0.367	0.23	0.059	0.12	0.33	0.17	0.185	-0.34	0.005	-0.2	0.108
Prevotellaceae_Ga6A1_group	0.06	0.613	-0.1	0.445	0.02	0.881	0.14	0.256	0.11	0.387	0.09	0.472	0.31	0.012	0.34	0.005	-0.12	0.357	-0.38	0.001	0.07	0.564
Marvinbryantia	0.03	0.801	-0.06	0.653	-0.07	0.564	0.02	0.88	0.09	0.473	-0.02	0.858	-0.3	0.014	0.25	0.045	-0.31	0.012	-0.01	0.946	0.33	0.006
Tyzzerella	-0.01	0.937	-0.22	0.082	-0.19	0.135	0.2	0.116	0.28	0.024	0.02	0.86	0.06	0.614	0.2	0.108	0.09	0.471	-0.44	0.001	-0.11	0.394
UCG_007	0.11	0.372	0.07	0.584	0.09	0.485	0.04	0.74	0.05	0.676	0.02	0.857	-0.17	0.16	0.01	0.921	-0.04	0.749	0.03	0.83	0.04	0.743
Monoglobus	-0.05	0.707	0.18	0.159	0.13	0.295	-0.18	0.151	-0.16	0.199	-0.07	0.592	-0.11	0.374	-0.15	0.219	-0.26	0.033	0.57	0.001	0.26	0.033
Listeria	-0.03	0.782	-0.11	0.382	0.04	0.722	0.08	0.514	-0.08	0.515	0.17	0.175	-0.08	0.548	0.08	0.534	-0.05	0.666	-0.01	0.906	0.05	0.717
Lachnobacterium	0.03	0.801	0.04	0.77	-0.03	0.796	-0.08	0.519	0.03	0.817	-0.06	0.64	-0.17	0.164	0.38	0.002	-0.19	0.126	-0.27	0.029	0.2	0.104
Howardella	0.09	0.466	0.09	0.476	-0.05	0.695	0.02	0.894	0.22	0.077	-0.12	0.335	0.01	0.935	0.37	0.003	-0.38	0.002	0	0.99	0.36	0.003
Pseudoramibacter	0.03	0.83	0.15	0.241	0.08	0.505	-0.11	0.371	-0.09	0.468	-0.05	0.671	-0.21	0.098	-0.16	0.202	-0.3	0.015	0.54	0.001	0.35	0.004
Eubacterium_siraeum_group	0.03	0.792	-0.21	0.087	0.05	0.675	0.23	0.058	-0.04	0.751	0.3	0.014	-0.09	0.491	0.07	0.55	0.03	0.833	-0.22	0.083	-0.02	0.866
unidentified_RF39	0.01	0.945	0.03	0.842	0.05	0.706	0.05	0.717	-0.02	0.848	0.03	0.806	-0.1	0.438	-0.01	0.933	-0.22	0.075	0.17	0.172	0.23	0.069
CAG_352	-0.1	0.419	-0.26	0.035	-0.13	0.3	0.16	0.21	0.14	0.255	0.06	0.606	0.13	0.304	0.31	0.012	-0.06	0.614	-0.39	0.001	0.02	0.883
Erysipelotrichaceae_UCG_007	-0.02	0.846	-0.03	0.801	-0.03	0.827	0.09	0.484	-0.05	0.685	0.11	0.399	-0.11	0.371	-0.13	0.294	0.05	0.71	0.08	0.546	-0.04	0.765
Fibrobacter	0.09	0.471	0.21	0.091	0.13	0.305	-0.07	0.577	0.04	0.758	-0.05	0.7	0.12	0.319	0.41	0.001	-0.3	0.014	-0.21	0.086	0.27	0.028
Eubacterium_ventriosum_group	0.06	0.651	0.04	0.759	0.02	0.891	-0.04	0.731	0.02	0.898	-0.05	0.695	-0.06	0.645	0.21	0.095	-0.07	0.6	-0.21	0.086	0.12	0.344
Denitrobacterium	-0.12	0.342	0.1	0.421	0.06	0.628	-0.14	0.261	-0.25	0.046	-0.01	0.908	-0.17	0.167	-0.24	0.049	0.07	0.579	0.18	0.145	-0.06	0.615
Amnipila	-0.11	0.382	-0.01	0.943	-0.12	0.33	-0.11	0.387	0.03	0.826	-0.11	0.367	0.23	0.059	0.12	0.33	0.17	0.185	-0.34	0.005	-0.2	0.108
Dialister	-0.22	0.078	0.04	0.765	-0.05	0.674	-0.19	0.122	-0.14	0.261	-0.08	0.536	0.04	0.777	-0.08	0.54	0.18	0.16	-0.11	0.389	-0.17	0.166
Lachnospiraceae_FCS020_group	0.1	0.413	-0.12	0.341	0.02	0.904	0.17	0.165	0.04	0.731	0.14	0.258	-0.2	0.107	0.24	0.052	-0.17	0.17	-0.19	0.131	0.16	0.201
Sphingomonas	-0.08	0.531	-0.22	0.081	-0.05	0.682	0.09	0.49	-0.02	0.866	0.13	0.286	0.09	0.493	-0.35	0.005	0.54	0.001	-0.14	0.274	-0.51	0.001
Methylobacterium_Methylorubrum	0.09	0.459	-0.13	0.301	0.06	0.621	0.14	0.249	-0.02	0.854	0.17	0.167	-0.08	0.522	-0.28	0.021	0.29	0.018	0	0.98	-0.25	0.043
U29_B03	0.03	0.82	-0.03	0.826	0.07	0.575	0.05	0.667	-0.14	0.246	0.09	0.474	0.01	0.928	0.27	0.028	-0.14	0.266	-0.35	0.004	0.14	0.273
Catenisphaera	-0.14	0.254	-0.12	0.33	-0.06	0.657	-0.11	0.363	-0.26	0.035	0.07	0.564	-0.38	0.002	-0.2	0.1	0.04	0.751	0.26	0.035	-0.01	0.925
Ligilactobacillus	-0.34	0.005	-0.09	0.454	-0.15	0.222	-0.17	0.184	-0.18	0.142	0.01	0.911	-0.26	0.033	-0.21	0.089	0.3	0.015	-0.03	0.827	-0.25	0.043
Lachnospiraceae_UCG_009	-0.03	0.795	-0.11	0.382	-0.05	0.709	0.04	0.759	0	0.976	0.06	0.627	0.03	0.819	0.28	0.024	0.07	0.598	-0.48	0.001	-0.05	0.672
Coprococcus	-0.2	0.099	-0.13	0.314	0	0.978	-0.03	0.802	-0.23	0.063	0.18	0.152	-0.34	0.006	-0.03	0.81	0.13	0.29	-0.13	0.302	-0.05	0.711
possible_genus_Sk018	0.07	0.57	0.01	0.931	-0.04	0.723	-0.02	0.882	0.12	0.332	-0.03	0.839	0.02	0.856	0.32	0.01	0.05	0.719	-0.48	0.001	-0.01	0.961
Allisonella	-0.22	0.076	-0.03	0.789	-0.02	0.845	-0.13	0.288	-0.23	0.06	0.07	0.551	-0.18	0.154	0.08	0.544	0.28	0.02	-0.43	0.001	-0.21	0.092
Anaerofustis	0.05	0.714	0.19	0.121	0.09	0.465	-0.14	0.273	-0.11	0.39	-0.05	0.7	-0.2	0.114	0.15	0.245	-0.16	0.203	0.08	0.505	0.2	0.107
Sphaerochaeta	0.03	0.825	0.08	0.544	0.01	0.932	-0.01	0.954	0.06	0.635	-0.1	0.426	0.17	0.162	0.37	0.002	-0.31	0.011	-0.15	0.226	0.29	0.02
Pantoea	-0.04	0.761	-0.12	0.325	-0.18	0.159	0.02	0.88	0.13	0.287	-0.05	0.706	-0.17	0.167	0.26	0.034	-0.29	0.019	0.1	0.447	0.29	0.017
Desulfobulbus	0.09	0.469	-0.2	0.099	0.02	0.89	0.19	0.125	0.02	0.9	0.24	0.05	-0.24	0.054	0.07	0.588	-0.16	0.213	0.08	0.503	0.13	0.311
Bifidobacterium	0.11	0.363	-0.07	0.565	-0.04	0.767	0.13	0.312	0.16	0.189	0.06	0.648	-0.03	0.837	0.04	0.736	-0.1	0.442	-0.02	0.872	0.07	0.555
Rhizobium	-0.05	0.678	0.02	0.854	0.04	0.721	-0.03	0.801	-0.05	0.676	0.03	0.815	-0.02	0.905	0.08	0.537	-0.1	0.444	0.01	0.942	0.14	0.251
Romboutsia	0.24	0.055	0.15	0.217	0.16	0.193	0.05	0.689	0.13	0.304	0.02	0.843	-0.2	0.116	-0.1	0.435	-0.07	0.601	0.17	0.169	0.1	0.42
Raoultibacter	0.03	0.804	0.1	0.436	0.11	0.39	-0.07	0.59	-0.13	0.289	0.04	0.767	-0.28	0.025	-0.01	0.947	-0.04	0.739	0.05	0.662	0.07	0.554
Sharpea	-0.19	0.126	-0.1	0.438	-0.16	0.189	0	0.971	0	0.975	0	0.992	-0.06	0.624	-0.24	0.055	0.19	0.13	0.12	0.333	-0.19	0.136
Bacillus	0.1	0.414	-0.17	0.16	-0.04	0.721	0.16	0.192	0.1	0.418	0.16	0.206	-0.16	0.2	0.04	0.73	-0.11	0.369	0.03	0.821	0.1	0.426
Paeniclostridium	0.08	0.546	0.07	0.593	0.07	0.597	0	0.988	0.06	0.622	-0.01	0.945	-0.2	0.115	-0.1	0.407	-0.03	0.813	0.13	0.31	0.03	0.788
Tuzzerella	-0.15	0.234	-0.06	0.63	-0.12	0.325	-0.15	0.235	0.03	0.84	-0.1	0.444	0.12	0.319	-0.1	0.404	0.18	0.146	0.01	0.934	-0.23	0.068
Mailhella	-0.06	0.632	-0.13	0.293	-0.1	0.441	0.1	0.441	0	0.999	0.03	0.805	-0.21	0.085	0.2	0.102	-0.27	0.03	-0.02	0.877	0.3	0.015
Bacteroides_pectinophilus_group	0	0.973	-0.08	0.545	0.05	0.687	0.01	0.921	-0.03	0.782	0.07	0.568	0.1	0.412	0.17	0.172	-0.01	0.954	-0.17	0.162	0.03	0.829
Megasphaera	-0.14	0.275	0	0.984	-0.03	0.787	-0.15	0.241	-0.13	0.29	0.03	0.809	-0.11	0.365	-0.07	0.591	0.13	0.304	-0.02	0.901	-0.1	0.416
Erysipelotrichaceae_UCG_008	-0.16	0.196	-0.15	0.241	-0.13	0.297	-0.08	0.537	0.02	0.854	-0.02	0.886	0.01	0.912	-0.13	0.308	-0.02	0.893	0.22	0.074	0.01	0.921
Turicibacter	0.11	0.383	0.1	0.429	0.12	0.318	-0.04	0.766	-0.06	0.627	0.06	0.613	-0.12	0.336	-0.09	0.477	-0.19	0.137	0.35	0.004	0.23	0.064
Curtobacterium	0.1	0.429	0.13	0.296	0.11	0.366	-0.07	0.564	-0.11	0.368	-0.02	0.859	0	0.995	-0.11	0.381	0.06	0.625	0.15	0.22	-0.05	0.668
unidentified_Chloroplast	-0.06	0.611	-0.26	0.037	-0.09	0.48	0.08	0.534	0.06	0.619	0.12	0.326	-0.04	0.76	-0.12	0.351	0.08	0.545	0.14	0.259	-0.08	0.547
Suttonella	0.05	0.672	-0.12	0.318	0.03	0.819	0.2	0.115	-0.03	0.809	0.27	0.029	-0.14	0.258	0.01	0.917	0.08	0.511	-0.08	0.504	-0.05	0.696
Lachnospiraceae_UCG_010	-0.15	0.217	-0.32	0.009	-0.25	0.04	0.1	0.425	0.13	0.31	0.08	0.539	-0.11	0.374	0.21	0.097	-0.11	0.377	-0.13	0.312	0.08	0.5
unidentified_Gastranaerophilales	0.05	0.669	0.1	0.421	0.12	0.328	-0.05	0.662	-0.12	0.341	0.1	0.415	0.14	0.252	0.2	0.101	0.01	0.945	-0.22	0.071	0.07	0.579
UCG_009	-0.07	0.555	-0.1	0.434	0.03	0.801	0	0.982	-0.13	0.287	0.17	0.178	0.01	0.91	0.27	0.03	-0.09	0.467	-0.32	0.009	0.13	0.297
Bacteroides	0.23	0.06	-0.03	0.838	0.12	0.33	0.11	0.387	0.07	0.584	0.15	0.231	0	0.992	0.05	0.701	-0.11	0.39	0.07	0.591	0.13	0.297
V9D2013_group	-0.02	0.885	0.12	0.329	0.03	0.814	-0.17	0.173	-0.07	0.599	-0.08	0.524	-0.05	0.702	0.1	0.431	-0.22	0.07	0.1	0.404	0.24	0.05
Stenotrophomonas	0.01	0.933	0	0.977	-0.05	0.67	0.07	0.553	0.04	0.751	0.01	0.964	-0.2	0.104	0.04	0.769	-0.01	0.954	-0.04	0.748	0.02	0.868
NED5E9	-0.12	0.334	-0.04	0.722	-0.09	0.495	-0.1	0.416	0.01	0.968	-0.06	0.608	0.05	0.681	-0.26	0.036	0.13	0.299	0.09	0.466	-0.12	0.317
Lachnospiraceae_NC2004_group	-0.2	0.102	-0.26	0.036	-0.11	0.396	0.08	0.504	-0.05	0.672	0.18	0.145	-0.29	0.02	0.21	0.094	0	0.993	-0.27	0.027	0.01	0.964
Lachnospiraceae_FE2018_group	-0.14	0.279	-0.05	0.68	-0.13	0.305	-0.1	0.425	0.02	0.845	-0.1	0.444	-0.39	0.001	-0.05	0.667	-0.24	0.056	0.32	0.008	0.3	0.013
Brevundimonas	-0.05	0.681	0.01	0.95	0.02	0.905	-0.12	0.356	-0.06	0.627	-0.05	0.663	-0.09	0.485	-0.2	0.107	0.19	0.132	0.1	0.426	-0.14	0.251
Acidaminococcus	-0.25	0.04	-0.06	0.619	-0.06	0.653	-0.14	0.262	-0.18	0.14	0.05	0.714	-0.13	0.287	-0.13	0.299	0.17	0.182	-0.01	0.932	-0.12	0.326
Eubacterium_eligens_group	-0.18	0.146	-0.07	0.575	-0.08	0.534	-0.04	0.731	-0.13	0.298	0.13	0.296	-0.17	0.173	-0.25	0.04	0.27	0.03	0.05	0.698	-0.2	0.103
Xanthomonas	-0.02	0.891	-0.07	0.588	-0.06	0.643	-0.01	0.93	0.07	0.584	-0.02	0.867	0.05	0.698	-0.2	0.103	0.38	0.002	-0.16	0.213	-0.38	0.002
Nocardioides	-0.04	0.739	-0.02	0.903	0.06	0.623	-0.1	0.443	-0.12	0.318	0.04	0.72	-0.06	0.626	-0.25	0.043	0.31	0.012	0.06	0.613	-0.27	0.03
Termite_Treponema_cluster	-0.12	0.332	0.09	0.492	-0.15	0.24	-0.14	0.271	0.03	0.781	-0.15	0.244	0.03	0.799	0.16	0.205	-0.01	0.938	-0.33	0.007	0.05	0.702
Asteroleplasma	-0.2	0.113	-0.09	0.482	-0.21	0.093	-0.09	0.497	0.01	0.926	-0.09	0.493	0.12	0.349	-0.2	0.114	0.34	0.005	-0.16	0.203	-0.33	0.008
Clostridium_sensu_stricto_1	0.03	0.789	0.12	0.337	0.19	0.118	-0.06	0.645	-0.13	0.314	0.05	0.679	-0.08	0.532	-0.19	0.117	0.12	0.326	0.08	0.508	-0.12	0.322
Agathobacter	-0.18	0.156	-0.07	0.597	-0.1	0.426	-0.08	0.505	-0.08	0.545	0.01	0.92	-0.12	0.347	0.14	0.254	0.08	0.524	-0.26	0.035	-0.04	0.721
Pedobacter	-0.06	0.619	-0.11	0.372	-0.06	0.613	-0.03	0.841	-0.02	0.874	-0.01	0.96	0.07	0.577	-0.4	0.001	0.53	0.001	-0.08	0.533	-0.52	0.001
Devosia	0.08	0.51	0.12	0.346	0.2	0.099	0	0.973	-0.14	0.248	0.07	0.604	0.1	0.417	-0.25	0.042	0.3	0.014	0	0.976	-0.29	0.019
Limosilactobacillus	-0.13	0.298	-0.15	0.221	-0.15	0.221	-0.04	0.725	0.03	0.81	0.05	0.719	-0.08	0.546	0.24	0.05	-0.18	0.14	-0.12	0.335	0.18	0.14
Pyramidobacter	-0.18	0.14	-0.18	0.154	-0.09	0.478	0	0.98	-0.1	0.413	0.09	0.491	0	0.999	0.1	0.437	0.18	0.158	-0.3	0.014	-0.18	0.14
Acinetobacter	0.09	0.497	-0.14	0.276	-0.06	0.624	0.09	0.473	0.13	0.306	0.05	0.712	-0.08	0.532	-0.02	0.902	0.02	0.851	-0.08	0.533	-0.01	0.94
Rhodococcus	0.13	0.284	-0.01	0.94	0.1	0.42	0.1	0.435	-0.02	0.904	0.13	0.292	-0.11	0.395	-0.2	0.107	0.17	0.162	0.14	0.248	-0.11	0.383
Pseudomonas	0.08	0.532	-0.14	0.254	-0.03	0.812	0.19	0.118	0.15	0.217	0.14	0.26	-0.1	0.423	0.04	0.726	-0.11	0.383	0.04	0.777	0.14	0.277
Planococcus	-0.08	0.53	-0.14	0.265	0.03	0.781	0.04	0.741	-0.08	0.538	0.12	0.338	0.02	0.891	-0.32	0.009	0.3	0.014	0.11	0.384	-0.3	0.014
CPla_4_termite_group	0.24	0.049	0.15	0.235	0.23	0.058	0.1	0.416	0.01	0.939	0.15	0.215	-0.31	0.012	-0.2	0.115	-0.01	0.911	0.27	0.027	0.06	0.638
Campylobacter	-0.2	0.104	-0.12	0.355	-0.08	0.535	-0.1	0.44	-0.14	0.268	0.04	0.731	0.09	0.477	0.14	0.271	0.13	0.296	-0.28	0.021	-0.12	0.325
Exiguobacterium	0.03	0.836	-0.08	0.536	-0.1	0.429	0.09	0.467	0.2	0.11	0.01	0.945	-0.13	0.285	0.12	0.352	-0.04	0.754	-0.05	0.677	0.06	0.61
Eubacterium_xylanophilum_group	-0.22	0.079	-0.11	0.359	-0.12	0.353	-0.08	0.505	-0.09	0.494	0.02	0.865	-0.05	0.7	0.22	0.077	-0.01	0.944	-0.22	0.082	0.02	0.862
Fretibacterium	-0.06	0.648	-0.18	0.144	0.04	0.727	0.13	0.289	-0.15	0.217	0.27	0.027	0.03	0.8	-0.11	0.388	0.04	0.721	0.18	0.155	-0.07	0.581
Eubacterium_brachy_group	-0.05	0.663	-0.01	0.939	0.01	0.941	-0.1	0.43	-0.01	0.946	-0.09	0.486	0.09	0.484	0.02	0.887	-0.07	0.597	0.09	0.469	0.06	0.611
Paenibacillus	0.07	0.578	-0.08	0.501	-0.1	0.437	0.09	0.477	0.18	0.147	-0.02	0.879	-0.05	0.707	0.13	0.303	-0.18	0.157	-0.04	0.755	0.15	0.236
Chryseobacterium	-0.13	0.296	-0.19	0.124	-0.13	0.28	0.03	0.802	0.03	0.79	0.03	0.815	0.01	0.958	-0.15	0.245	0.19	0.118	-0.04	0.723	-0.19	0.13
Microbacterium	0.01	0.967	0.12	0.345	0.25	0.046	-0.16	0.196	-0.33	0.006	0.12	0.34	0.06	0.621	-0.18	0.157	0.2	0.106	0.14	0.265	-0.19	0.121
Sediminispirochaeta	-0.09	0.481	-0.03	0.782	-0.15	0.229	-0.1	0.444	0.1	0.402	-0.08	0.538	-0.07	0.559	0.02	0.867	-0.04	0.771	0.06	0.618	0.04	0.76
Aeromicrobium	0.09	0.467	0	0.981	0.13	0.28	0.03	0.81	-0.03	0.839	0.1	0.436	0.08	0.525	-0.25	0.041	0.29	0.019	-0.02	0.891	-0.31	0.011
Mycobacterium	-0.01	0.961	0.01	0.936	-0.05	0.692	-0.01	0.961	0.01	0.965	-0.04	0.769	-0.25	0.042	-0.02	0.878	-0.05	0.712	0.1	0.441	0.1	0.447
Sporosarcina	-0.01	0.954	0.05	0.699	0.05	0.681	-0.06	0.607	-0.01	0.947	-0.02	0.856	-0.18	0.147	-0.02	0.89	-0.14	0.262	0.21	0.085	0.14	0.252
Corynebacterium	-0.08	0.549	0.08	0.533	0	0.986	-0.2	0.108	-0.08	0.548	-0.17	0.164	-0.01	0.939	0	0.985	-0.02	0.864	0.09	0.478	0.05	0.708
Nakamurella	-0.08	0.547	-0.21	0.085	-0.08	0.51	0.07	0.59	0.04	0.743	0.06	0.628	-0.08	0.523	-0.11	0.381	0.15	0.23	0.05	0.678	-0.15	0.215
Slackia	-0.15	0.234	-0.19	0.119	-0.23	0.069	0.01	0.926	0.11	0.362	-0.05	0.679	-0.15	0.222	0.04	0.771	-0.09	0.469	-0.04	0.775	0.13	0.302
Clostridioides	0.14	0.245	0.09	0.466	0.13	0.311	-0.01	0.963	-0.02	0.899	0.07	0.596	0.05	0.662	0.2	0.116	-0.19	0.126	-0.02	0.859	0.2	0.112
Mycoplasma	-0.12	0.317	0.26	0.038	-0.01	0.908	-0.36	0.003	-0.15	0.233	-0.35	0.004	-0.14	0.266	0.01	0.948	0	0.975	-0.04	0.774	0.01	0.917
Psychrobacter	-0.06	0.608	-0.1	0.407	-0.19	0.123	0	1	0.2	0.1	-0.07	0.573	0.02	0.903	0.1	0.444	-0.11	0.375	0.12	0.343	0.1	0.439
Dietzia	-0.01	0.954	-0.06	0.629	0.11	0.361	-0.01	0.955	-0.11	0.38	0.11	0.38	0.05	0.702	-0.06	0.631	0.1	0.444	0.06	0.645	-0.11	0.379
Paracoccus	-0.01	0.911	0.04	0.736	-0.01	0.928	-0.05	0.68	-0.01	0.909	-0.1	0.403	-0.05	0.699	0.02	0.858	-0.14	0.277	0.05	0.687	0.22	0.075
Rhodopseudomonas	0.07	0.597	-0.06	0.61	-0.05	0.717	0.06	0.629	0.13	0.314	-0.01	0.928	-0.02	0.863	-0.1	0.404	0.12	0.35	0.03	0.833	-0.03	0.783
Bosea	-0.02	0.885	-0.08	0.519	0.02	0.865	0.05	0.666	-0.05	0.672	0.14	0.28	-0.02	0.864	0.01	0.956	0.07	0.57	-0.05	0.709	-0.03	0.825
Lachnospiraceae_NK4B4_group	-0.08	0.516	0.08	0.519	0.07	0.59	-0.03	0.794	-0.09	0.465	-0.04	0.757	-0.05	0.71	0.13	0.285	-0.05	0.674	-0.2	0.104	0.1	0.418
Streptomyces	0.07	0.575	0.07	0.56	0.03	0.83	0.02	0.876	0.04	0.754	0.07	0.581	-0.06	0.623	0.04	0.74	-0.1	0.431	-0.02	0.866	0.1	0.425
Succinivibrionaceae_UCG_002	0.09	0.469	0.18	0.154	0.03	0.796	-0.07	0.591	0.03	0.804	-0.06	0.635	-0.03	0.813	0.1	0.422	0.03	0.794	-0.15	0.22	-0.02	0.862
Faecalibacterium	0.06	0.604	0.05	0.666	0.11	0.391	-0.14	0.247	-0.12	0.341	-0.04	0.776	-0.02	0.898	-0.05	0.671	0.04	0.763	0.04	0.732	-0.04	0.773
Oscillospira	-0.04	0.722	-0.08	0.539	-0.02	0.855	-0.01	0.954	0	0.986	0	0.98	0.02	0.883	0.06	0.643	-0.02	0.87	-0.07	0.589	0.01	0.912
Anaerobiospirillum	0.19	0.133	-0.01	0.923	0.19	0.127	0.1	0.419	0.01	0.943	0.12	0.343	-0.12	0.332	-0.07	0.567	-0.01	0.964	0.08	0.502	0.01	0.955
Jeotgalicoccus	0.03	0.826	-0.08	0.525	0.05	0.714	0.01	0.963	-0.07	0.599	0	0.968	-0.05	0.671	0.04	0.768	0.05	0.719	-0.18	0.15	-0.05	0.702
Cutibacterium	-0.12	0.341	0.02	0.855	0.01	0.922	-0.13	0.314	-0.11	0.399	-0.04	0.751	-0.13	0.317	0.11	0.358	-0.14	0.259	0	0.982	0.13	0.295
unidentified_Mitochondria	0.02	0.894	-0.01	0.964	0.03	0.813	0.1	0.424	0.04	0.739	0.14	0.263	-0.16	0.21	0.01	0.906	-0.03	0.792	-0.01	0.944	0.03	0.796
Elusimicrobium	-0.04	0.768	-0.02	0.878	-0.02	0.867	-0.07	0.598	-0.04	0.773	-0.04	0.73	0.03	0.831	0.08	0.498	-0.03	0.826	-0.05	0.718	0	0.971
Duganella	0	0.973	-0.26	0.034	-0.08	0.518	0.13	0.3	0.1	0.405	0.15	0.242	0	0.994	0.05	0.691	0	0.982	-0.03	0.808	-0.03	0.784
Alistipes	-0.13	0.296	-0.14	0.277	-0.01	0.907	0.01	0.967	-0.1	0.421	0.14	0.268	0.06	0.637	0.04	0.762	0.05	0.673	-0.08	0.523	-0.06	0.624
